# Supplementary material for: Fumaric Acid Production in Saccharomyces cerevisiae by In Silico Aided Metabolic Engineering
Source: PLoS One. 2012 Dec 26;7(12):e52086. doi: 10.1371/journal.pone.0052086 (PMC3530589; doi:10.1371/journal.pone.0052086)
Supplement: Table S1 — The central metabolic flux of CEN.PK2-1C ΔFUM1 was analyzed using i ND750 and an FBA algorithm. The genome-scale analysis was divided into three types of intracellular flux profiles occur: increased, decreased and irregular. The “increased” represents that the flux increases when FA production successively increased, the “decreased” represents that the flux decreases when FA production successively increased, and the “irregular” represents that the flux is unchanged or ruleless when FA production successively increased. (XLSX) [file pone.0052086.s004.xlsx]

## Sheet: the genome-scale flux analysis
Rxn name	Rxn description	fum[e] 1																		Formula	Gene-reaction association	Genes	Proteins	Subsystem	Reversible	LB	UB	Objective	Confidence Score	EC Number	Notes
HCO3E	HCO3 equilibration reaction	2.52662	2.61411	2.7016	2.78909	2.87658	2.96407	3.05156	3.13905	3.22654	3.31403	3.40152	3.48901	3.5765	3.66399	3.75148	3.83897	3.92646	4.01396	co2[c] + h2o[c] <=> h[c] + hco3[c]				--	1	-1000	1000	0	0	4.2.1.1	none
HCO3Em	HCO3 equilibration reaction	0	0	0	0	0	0	0	0	0	0	0	0	0	0	0	0	0	0	co2[m] + h2o[m] <=> h[m] + hco3[m]				--	1	-1000	1000	0	0		IF
HCO3En	HCO3 equilibrium reaction, nuclear	0	0	0	0	0	0	0	0	0	0	0	0	0	0	0	0	0	0	co2[n] + h2o[n] <=> h[n] + hco3[n]				--	1	-1000	1000	0	0		NCD
ALATA_L	L-alanine transaminase	-0.479646	-0.431435	-0.428882	-0.426329	-0.423776	-0.421224	-0.418671	-0.416118	-0.413565	-0.411012	-1.41807	-1.57449	-1.67402	-1.77356	-1.87309	-1.97262	-2.07215	-2.17168	akg[c] + ala-L[c] <=> glu-L[c] + pyr[c]	(YDR111C)	YDR111C		Alanine and Aspartate Metabolism	1	-1000	1000	0	0	2.6.1.2	LOCUS:YDR111C#ECNUMBERS:2.6.1.2#
ALATA_Lm	L-alanine transaminase, mitochondrial	0	0	0	0	0	0	0	0	0	0	0	0	0	0	0	0	0	0	akg[m] + ala-L[m] <=> glu-L[m] + pyr[m]	(YLR089C)	YLR089C		Alanine and Aspartate Metabolism	1	-1000	1000	0	0	2.6.1.2	NCD
ALATRS	Alanyl-tRNA synthetase	0	0	0	0	0	0	0	0	0	0	0	0	0	0	0	0	0	0	ala-L[c] + atp[c] + trnaala[c] -> alatrna[c] + amp[c] + ppi[c]	(YOR335C)	YOR335C		Alanine and Aspartate Metabolism	0	0	1000	0	0	6.1.1.7	LOCUS:YOR335C#ABBREVIATION:ALA1#ECNUMBERS:6.1.1.7#
ASADi	aspartate-semialdehyde dehydrogenase, irreversible	0.0479581	0.047676	0.0473939	0.0471118	0.0468297	0.0465476	0.0462655	0.0459834	0.0457013	0.0454192	0.0451371	0.044855	0.0445729	0.0442907	0.0440086	0.0437265	0.0434444	0.0431623	4pasp[c] + h[c] + nadph[c] -> aspsa[c] + nadp[c] + pi[c]	(YDR158W)	YDR158W		Alanine and Aspartate Metabolism	0	0	1000	0	0	1.2.1.11	NCD
ASNS1	asparagine synthase (glutamine-hydrolysing)	0.0962	0.0956342	0.0950683	0.0945024	0.0939365	0.0933706	0.0928047	0.0922389	0.091673	0.0911071	0.0905412	0.0899753	0.0894094	0.0888436	0.0882777	0.0877118	0.0871459	0.08658	asp-L[c] + atp[c] + gln-L[c] + h2o[c] -> amp[c] + asn-L[c] + glu-L[c] + h[c] + ppi[c]	(YML096W) or (YGR124W) or (YPR145W)	YGR124W YML096W YPR145W		Alanine and Aspartate Metabolism	0	0	1000	0	0	6.3.5.4	LOCUS:YML096W#
ASPKi	aspartate kinase, irreversible	0.0479581	0.047676	0.0473939	0.0471118	0.0468297	0.0465476	0.0462655	0.0459834	0.0457013	0.0454192	0.0451371	0.044855	0.0445729	0.0442907	0.0440086	0.0437265	0.0434444	0.0431623	asp-L[c] + atp[c] -> 4pasp[c] + adp[c]	(YER052C)	YER052C		Alanine and Aspartate Metabolism	0	0	1000	0	0	2.7.2.4	NCD
ASPTA	aspartate transaminase	998.079	998.03	998.042	998.053	998.065	998.076	998.088	998.1	998.111	998.123	998.135	998.382	998.393	998.403	998.413	998.423	998.433	998.443	akg[c] + asp-L[c] <=> glu-L[c] + oaa[c]	(YLR027C)	YLR027C		Alanine and Aspartate Metabolism	1	-1000	1000	0	0	2.6.1.1	LOCUS:YLR027C#ABBREVIATION:AAT2#ECNUMBERS:2.6.1.1#
ASPTAm	aspartate transaminase	-998.963	-998.909	-998.916	-998.922	-998.929	-998.935	-998.941	-998.948	-998.954	-998.961	-998.967	-999.21	-999.215	-999.22	-999.225	-999.23	-999.235	-999.24	akg[m] + asp-L[m] <=> glu-L[m] + oaa[m]	(YKL106W)	YKL106W		Alanine and Aspartate Metabolism	1	-1000	1000	0	0	2.6.1.1	NCD
ASPTAp	aspartate transaminase, peroxisomal	2.0525e-28	0	0	0	0	0	0	0	0	0	0	-1.91451e-27	-2.55522e-28	-3.3561e-28	-1.10599e-27	-2.00604e-27	-4.75194e-27	-1.02971e-28	akg[x] + asp-L[x] <=> glu-L[x] + oaa[x]	(YLR027C)	YLR027C		Alanine and Aspartate Metabolism	1	-1000	1000	0	0	2.6.1.1	NCD
ASPTRS	Aspartyl-tRNA synthetase	0	0	0	0	0	0	0	0	0	0	0	0	0	0	0	0	0	0	asp-L[c] + atp[c] + trnaasp[c] -> amp[c] + asptrna[c] + ppi[c]	(YLL018C)	YLL018C		Alanine and Aspartate Metabolism	0	0	1000	0	0	6.1.1.12	LOCUS:YLL018C#ABBREVIATION:DPS1#ECNUMBERS:6.1.1.12#
ASPTRSm	Aspartyl-tRNA synthetase, mitochondrial	0	0	0	0	0	0	0	0	0	0	0	0	0	0	0	0	0	0	asp-L[m] + atp[m] + trnaasp[m] -> amp[m] + asptrna[m] + ppi[m]	(YPL104W)	YPL104W		Alanine and Aspartate Metabolism	0	0	1000	0	0	6.1.1.12	NCD
CSNAT	carnitine O-acetyltransferase	1.28008	1.37491	1.46973	1.56455	1.65938	1.7542	1.84902	1.94384	2.03867	2.13349	2.22831	0	0	0	0	0	0	0	accoa[c] + crn[c] -> acrn[c] + coa[c]				Alanine and Aspartate Metabolism	0	0	1000	0	0	2.3.1.7	IF
CSNATifm	carnitine O-aceyltransferase, forward reaction, mitochondrial	1.28008	1.37491	1.46973	1.56455	1.65938	1.7542	1.84902	1.94384	2.03867	2.13349	2.22831	0	0	0	0	0	0	0	acrn[m] + coa[m] -> accoa[m] + crn[m]	(YAR035W)	YAR035W		Alanine and Aspartate Metabolism	0	0	1000	0	0	2.3.1.7	NCD
CSNATirm	carnitine O-acetyltransferase, reverse direction, mitochondrial	0	0	0	0	0	0	0	0	0	0	0	0	0	0	0	0	0	0	accoa[m] + crn[m] -> acrn[m] + coa[m]	(YML042W)	YML042W		Alanine and Aspartate Metabolism	0	0	1000	0	0	2.3.1.7	NCD
HCYSMT	homocysteine S-methyltransferase	0	0	0	0	0	0	0	0	0	0	0	0	0	0	0	0	0	0	amet[c] + hcys-L[c] -> ahcys[c] + h[c] + met-L[c]	(YLL062C) or (YPL273W)	YLL062C YPL273W		Alanine and Aspartate Metabolism	0	0	1000	0	0	2.1.1.10	NCD
13GS	1,3-beta-glucan synthase	1.07343	1.06712	1.0608	1.05449	1.04817	1.04186	1.03554	1.02923	1.02292	1.0166	1.01029	1.00397	0.997658	0.991344	0.98503	0.978715	0.972401	0.966087	udpg[c] -> 13BDglcn[c] + h[c] + udp[c]	(YCR034W and YGR032W) or (YCR034W and YLR342W) or (YCR034W and YMR306W)	YCR034W YGR032W YLR342W YMR306W		Alternate Carbon Metabolism	0	0	1000	0	0	2.4.1.34	IF
D_LACDm	D-lactate dehydrogenase, mitochondrial	0	0	0	0	0	0	0	0	0	0	0	0	0	0	0	0	0	0	2 ficytc[m] + lac-D[m] -> 2 focytc[m] + pyr[m]	(YDL174C)	YDL174C		Alternate Carbon Metabolism	0	0	1000	0	0	1.1.2.4	NCD
GBEZ	1,4-alpha-glucan branching enzyme	0	0	0	0	0	0	0	0	0	0	0	0	0	0	0	0	0	0	14glun[c] -> glycogen[c] + h2o[c]	(YEL011W)	YEL011W		Alternate Carbon Metabolism	0	0	1000	0	0	2.4.1.18	originally entered by IF using &apos;glcgn&apos; re-entered with &apos;glycogen&apos; NCD
GLCP	glycogen phosphorylase	0	0	0	0	0	0	0	0	0	0	0	0	0	0	0	0	0	0	glycogen[c] + pi[c] -> g1p[c]	(YPR160W)	YPR160W		Alternate Carbon Metabolism	0	0	1000	0	0	2.4.1.1	AMF
GLCS2	glycogen synthase (UDPGlc)	0.490459	0.487574	0.484689	0.481804	0.478919	0.476034	0.473149	0.470264	0.467379	0.464494	0.461609	0.458724	0.455839	0.452954	0.450069	0.447184	0.444298	0.441413	udpg[c] -> glycogen[c] + h[c] + udp[c]	(YLR258W) or (YFR015C)	YFR015C YLR258W		Alternate Carbon Metabolism	0	0	1000	0	0	2.4.1.11	LOCUS:YLR258W#ABBREVIATION:GSY2#ECNUMBERS:2.4.1.11#
GLYGS	glycogen (starch) synthase	0	0	0	0	0	0	0	0	0	0	0	0	0	0	0	0	0	0	h2o[c] + udpg[c] -> 14glun[c] + h[c] + udp[c]	(YFR015C) or (YLR258W)	YFR015C YLR258W		Alternate Carbon Metabolism	0	0	1000	0	0	2.4.1.11	IF
GLYOX	hydroxyacylglutathione hydrolase	0	0	0	0	0	0	0	0	0	0	0	0	0	0	0	0	0	0	h2o[c] + lgt-S[c] -> gthrd[c] + h[c] + lac-D[c]	(YDR272W)	YDR272W		Alternate Carbon Metabolism	0	0	1000	0	0	3.1.2.6	IF
GLYOXm	hydroxyacylglutathione hydrolase, mitochondrial	0	0	0	0	0	0	0	0	0	0	0	0	0	0	0	0	0	0	h2o[m] + lgt-S[m] -> gthrd[m] + h[m] + lac-D[m]	(YOR040W)	YOR040W		Alternate Carbon Metabolism	0	0	1000	0	0	3.1.2.6	IF
LGTHL	lactoylglutathione lyase	0	0	0	0	0	0	0	0	0	0	0	0	0	0	0	0	0	0	gthrd[c] + mthgxl[c] -> lgt-S[c]	(YML004C)	YML004C		Alternate Carbon Metabolism	0	0	1000	0	0	4.4.1.5	IF
L_LACDm	L-Lactate dehydrogenase, mitochondrial	0	0	0	0	0	0	0	0	0	0	0	0	0	0	0	0	0	0	2 ficytc[m] + lac-L[m] -> 2 focytc[m] + pyr[m]	(YML054C)	YML054C		Alternate Carbon Metabolism	0	0	1000	0	0	1.1.2.3	NCD
SBTD_D2	D-sorbitol dehydrogenase (D-fructose producing)	0	0	0	0	0	0	0	0	0	0	0	0	0	0	0	0	0	0.0918904	nad[c] + sbt-D[c] -> fru[c] + h[c] + nadh[c]	(YJR159W)	YJR159W		Alternate Carbon Metabolism	0	0	1000	0	0	1.1.1.14	NCD
SBTD_L	L-sorbitol dehydrogenase (L-sorbose-producing)	0	0	0	0	0	0	0	0	0	0	0	0	0	0	0	0	0	0	nad[c] + sbt-L[c] -> h[c] + nadh[c] + srb-L[c]	(YJR159W)	YJR159W		Alternate Carbon Metabolism	0	0	1000	0	0	1.1.1.14	NCD
SBTR	D-sorbitol reductase	0	0	0	0	0	0	0	0	0	0	0	0	0	0	0	0	0	0.0918904	glc-D[c] + h[c] + nadph[c] -> nadp[c] + sbt-D[c]	(YHR104W)	YHR104W		Alternate Carbon Metabolism	0	0	1000	0	0	1.1.1.21	NCD
SUCRe	sucrose hydrolyzing enxyme, extracellular	0	0	0	0	0	0	0	0	0	0	0	0	0	0	0	0	0	0	h2o[e] + sucr[e] -> fru[e] + glc-D[e]	(YIL162W)	YIL162W		Alternate Carbon Metabolism	0	0	1000	0	0	3.2.1.26	NCD
TRE6PP	trehalose-phosphatase	0.0221345	0.0220043	0.0218741	0.0217439	0.0216137	0.0214835	0.0213533	0.0212231	0.0210929	0.0209627	0.0208325	0.0207023	0.0205721	0.0204419	0.0203117	0.0201815	0.0200513	0.0199211	h2o[c] + tre6p[c] -> pi[c] + tre[c]	(YDR074W and YBR126C and YML100W) or (YMR261C and YDR074W and YBR126C)	YBR126C YDR074W YML100W YMR261C		Alternate Carbon Metabolism	0	0	1000	0	0	3.1.3.12	TRE6PS is a part of TRE6PS/TRE6PP complex IF
TRE6PS	alpha,alpha-trehalose-phosphate synthase (UDP-forming)	0.0221345	0.0220043	0.0218741	0.0217439	0.0216137	0.0214835	0.0213533	0.0212231	0.0210929	0.0209627	0.0208325	0.0207023	0.0205721	0.0204419	0.0203117	0.0201815	0.0200513	0.0199211	g6p[c] + udpg[c] -> h[c] + tre6p[c] + udp[c]	(YDR074W and YBR126C and YML100W) or (YMR261C and YDR074W and YBR126C)	YBR126C YDR074W YML100W YMR261C		Alternate Carbon Metabolism	0	0	1000	0	0	2.4.1.15	TRE6PS is a part of TRE6PS/TRE6PP complex IF
TREH	alpha,alpha-trehalase	0	0	0	0	0	0	0	0	0	0	0	0	0	0	0	0	0	0	h2o[c] + tre[c] -> 2 glc-D[c]	(YBR001C) or (YDR001C)	YBR001C YDR001C		Alternate Carbon Metabolism	0	0	1000	0	0	3.2.1.28	IF
TREHv	alpha,alpha-trehalase (vacuolar)	0	0	0	0	0	0	0	0	0	0	0	-2.15226e-26	-3.79811e-27	-4.19791e-27	-1.26604e-26	-2.23222e-26	-5.17076e-26	-2.3988e-27	h2o[v] + tre[v] -> 2 glc-D[v]	(YPR026W)	YPR026W		Alternate Carbon Metabolism	0	0	1000	0	0	3.2.1.28	NCD
CHTNDA	chitin deacetylase	0	0	0	0	0	0	0	0	0	0	0	0	0	0	0	0	0	0	chitin[c] + h2o[c] -> ac[c] + chitos[c] + h[c]	(YLR308W) or (YLR307W)	YLR307W YLR308W		Aminosugar Metabolism	0	0	1000	0	0	3.5.1.41	NCD
FBP	fructose-bisphosphatase	0	0	0	0	0	0	0	0	0	0	0	0	0	0	0	0	0	0	fdp[c] + h2o[c] -> f6p[c] + pi[c]	(YLR377C)	YLR377C		Anaplerotic reactions	0	0	1000	0	0	3.1.3.11	SMP
ICL	Isocitrate lyase	0.0456585	0	0	0	0	0	0	0	0	0	1.00961	1.16859	1.27067	1.37276	1.47484	1.57692	1.67901	1.78109	icit[c] -> glx[c] + succ[c]	(YER065C)	YER065C		Anaplerotic reactions	0	0	1000	0	0	4.1.3.1	IF
MALSp	malate synthase	0	5.80117e-33	2.20445e-31	2.61053e-32	5.77217e-31	1.85638e-31	8.12164e-32	2.29146e-31	1.34297e-30	1.59532e-32	8.31656e-29	2.13024e-29	1.16635e-29	9.24685e-30	7.77246e-30	1.01721e-29	1.30621e-29	1.11459e-29	accoa[x] + glx[x] + h2o[x] -> coa[x] + h[x] + mal-L[x]	(YIR031C) or (YNL117W)	YIR031C YNL117W		Anaplerotic reactions	0	0	1000	0	0	4.1.3.2	NCD
MCITLm	methyisocitrate lyase, mitochondrial	0	0	0	0	0	0	0	0	0	0	0	0	0	0	0	0	0	0	2mcit[m] -> pyr[m] + succ[m]	(YPR006C)	YPR006C		Anaplerotic reactions	0	0	1000	0	0	4.1.3.30	This reaction also includes the spontaneous conversion of 2-methylcitrate to methylisocitrate NCD
MCITS	2-methylcitrate synthase	0	0	0	0	0	0	0	0	0	0	0	0	0	0	0	0	0	0	h2o[c] + oaa[c] + ppcoa[c] -> 2mcit[c] + coa[c] + h[c]				Anaplerotic reactions	0	0	1000	0	0	4.1.3.31	NCD new EC is 2.3.3.5 - NCD
ME1m	malic enzyme (NAD), mitochondrial	0	0	0	0	0	0	0	0	0	0	0	0	0	0	0	0	0	0	mal-L[m] + nad[m] -> co2[m] + nadh[m] + pyr[m]	(YKL029C)	YKL029C		Anaplerotic reactions	0	0	1000	0	0	1.1.1.38	NCD
ME2m	malic enzyme (NADP), mitochondrial	0	0	0	0	0	0	0	0	0	0	0	0	0	0	0	0	0	0	mal-L[m] + nadp[m] -> co2[m] + nadph[m] + pyr[m]	(YKL029C)	YKL029C		Anaplerotic reactions	0	0	1000	0	0	1.1.1.40	IF
PC	pyruvate carboxylase	1.89389	1.9851	2.07632	2.16753	2.25874	2.34995	2.44117	2.53238	2.62359	2.7148	2.80602	2.89723	2.98844	3.07965	3.17086	3.26208	3.35329	3.4445	atp[c] + hco3[c] + pyr[c] -> adp[c] + h[c] + oaa[c] + pi[c]	(YGL062W) or (YBR218C)	YBR218C YGL062W		Anaplerotic reactions	0	0	1000	0	0	6.4.1.1	LOCUS:YBR218C#ABBREVIATION:PYC2#ECNUMBERS:6.4.1.1#
PPCK	phosphoenolpyruvate carboxykinase	0	0	0	0	0	0	0	0	0	0	0	0	0	0	0	0	0	0	atp[c] + oaa[c] -> adp[c] + co2[c] + pep[c]	(YKR097W)	YKR097W		Anaplerotic reactions	0	0	1000	0	0	4.1.1.49	LOCUS:YKR097W#ABBREVIATION:PCK1#ECNUMBERS:4.1.1.49#
ARAB1D1	D-arabinose 1-dehydrogenase (NAD)	0	0	0	0	0	0	0	0	0	0	0	0	0	0	0	0	0	0	arab-D[c] + nad[c] -> Dara14lac[c] + h[c] + nadh[c]	(YBR149W)	YBR149W		Arabinose Metabolism	0	0	1000	0	0	1.1.1.117	NCD
ARAB1D2	D-arabinose 1-dehydrogenase (NADP)	0	0	0	0	0	0	0	0	0	0	0	0	0	0	0	0	0	0	arab-D[c] + nadp[c] -> Dara14lac[c] + h[c] + nadph[c]	(YBR149W)	YBR149W		Arabinose Metabolism	0	0	1000	0	0	1.1.1.117	NCD
ARABR	arabinose reductase	0	0	0	0	0	0	0	0	0	0	0	0	0	0	0	0	0	0	arab-L[c] + h[c] + nadph[c] -> abt[c] + nadp[c]	(YHR104W)	YHR104W		Arabinose Metabolism	0	0	1000	0	0	1.1.1.21	NCD
4HGLSDm	L-4-hydroxyglutamate semialdehyde dehydrogenase, mitochondrial	-1000	-1000	-1000	-1000	-1000	-1000	-1000	-1000	-1000	-1000	-1000	-1000	-1000	-1000	-1000	-1000	-1000	-1000	4hglusa[m] + h2o[m] + nad[m] <=> e4hglu[m] + 2 h[m] + nadh[m]	(YHR037W)	YHR037W		Arginine and Proline Metabolism	1	-1000	1000	0	0	1.5.1.12	NCD
ACGKm	acetylglutamate kinase, mitochondrial	0.247358	0.305992	0.304181	0.30237	0.30056	0.298749	0.296939	0.295128	0.293317	0.291507	0.289696	0.142173	0.141279	0.140385	0.139491	0.138597	0.137703	0.136808	acglu[m] + atp[m] -> acg5p[m] + adp[m]	(YER069W)	YER069W		Arginine and Proline Metabolism	0	0	1000	0	0	2.7.2.8	NCD
ACGSm	N-acteylglutamate synthase, mitochondrial	0	5.03408e-17	5.03408e-17	5.03408e-17	0	0	0	0	0	5.03408e-17	0	0	2.51704e-17	0	0	0	0	2.51704e-17	accoa[m] + glu-L[m] -> acglu[m] + coa[m] + h[m]	(YMR062C) or (YJL071W)	YJL071W YMR062C		Arginine and Proline Metabolism	0	0	1000	0	0	2.3.1.1	NCD
ACOTAim	acteylornithine transaminase, irreversible, mitochondrial	0.247358	0.305992	0.304181	0.30237	0.30056	0.298749	0.296939	0.295128	0.293317	0.291507	0.289696	0.142173	0.141279	0.140385	0.139491	0.138597	0.137703	0.136808	acg5sa[m] + glu-L[m] -> acorn[m] + akg[m]	(YOL140W)	YOL140W		Arginine and Proline Metabolism	0	0	1000	0	0	2.6.1.11	NCD
ADMDC	adenosylmethionine decarboxylase	0	0	0	0	0	0	0	0	0	0	0	0	0	0	0	0	0	0	amet[c] + h[c] -> ametam[c] + co2[c]	(YOL052C)	YOL052C		Arginine and Proline Metabolism	0	0	1000	0	0	4.1.1.50	LOCUS:YOL052C#ABBREVIATION:SPE2#ECNUMBERS:4.1.1.50#
AGPRim	N-acetyl-g-glutamyl-phosphate reductase, irreversible, mitochondrial	0.247358	0.305992	0.304181	0.30237	0.30056	0.298749	0.296939	0.295128	0.293317	0.291507	0.289696	0.142173	0.141279	0.140385	0.139491	0.138597	0.137703	0.136808	acg5p[m] + h[m] + nadph[m] -> acg5sa[m] + nadp[m] + pi[m]	(YER069W)	YER069W		Arginine and Proline Metabolism	0	0	1000	0	0	1.2.1.38	NCD
AMID	amidase	0	0	0	0	0	0	0	0	0	0	0	0	0	0	0	0	0	0	4gudbd[c] + h2o[c] -> 4gudbutn[c] + nh4[c]	(YDR242W) or (YMR293C)	YDR242W YMR293C		Arginine and Proline Metabolism	0	0	1000	0	0	3.5.1.4	NCD
ARGN	arginase	3.16307e-26	4.6547e-25	1.33848e-25	-3.28293e-25	-2.47718e-25	-9.65568e-26	2.0843e-25	5.7135e-25	2.0177e-25	4.99099e-25	0	-1.27522e-25	-2.49716e-26	-1.69807e-26	-7.65795e-26	-1.47832e-25	-3.32122e-25	-9.48921e-27	arg-L[c] + h2o[c] -> orn[c] + urea[c]	(YPL111W)	YPL111W		Arginine and Proline Metabolism	0	0	1000	0	0	3.5.3.1	LOCUS:YPL111W#ABBREVIATION:CAR1#ECNUMBERS:3.5.3.1#
ARGSL	argininosuccinate lyase	0.152009	0.151115	0.150221	0.149327	0.148433	0.147538	0.146644	0.14575	0.144856	0.143962	0.143068	0.142173	0.141279	0.140385	0.139491	0.138597	0.137703	0.136808	argsuc[c] <=> arg-L[c] + fum[c]	(YHR018C)	YHR018C		Arginine and Proline Metabolism	1	-1000	1000	0	0	4.3.2.1	LOCUS:YHR018C#ABBREVIATION:ARG4#ECNUMBERS:4.3.2.1#
ARGSSr	argininosuccinate synthase, reversible	0.152009	0.151115	0.150221	0.149327	0.148433	0.147538	0.146644	0.14575	0.144856	0.143962	0.143068	0.142173	0.141279	0.140385	0.139491	0.138597	0.137703	0.136808	asp-L[c] + atp[c] + citr-L[c] <=> amp[c] + argsuc[c] + h[c] + ppi[c]	(YOL058W)	YOL058W		Arginine and Proline Metabolism	1	-1000	1000	0	0	6.3.4.5	NCD
ARGTRS	Arginyl-tRNA synthetase	0	0	0	0	0	0	0	0	0	0	0	0	0	0	0	0	0	0	arg-L[c] + atp[c] + trnaarg[c] -> amp[c] + argtrna[c] + ppi[c]	(YDR341C)	YDR341C		Arginine and Proline Metabolism	0	0	1000	0	0	6.1.1.19	NCD
ARGTRSm	Arginyl-tRNA synthetase, mitochondrial	0	0	0	0	0	0	0	0	0	0	0	0	0	0	0	0	0	0	arg-L[m] + atp[m] + trnaarg[m] -> amp[m] + argtrna[m] + ppi[m]	(YHR091C)	YHR091C		Arginine and Proline Metabolism	0	0	1000	0	0	6.1.1.19	NCD
CBPS	carbamoyl-phosphate synthase (glutamine-hydrolysing)	0.256628	0.255118	0.253609	0.252099	0.25059	0.24908	0.247571	0.246061	0.244551	0.243042	0.241532	0.240023	0.238513	0.237004	0.235494	0.233984	0.232475	0.230965	2 atp[c] + gln-L[c] + h2o[c] + hco3[c] -> 2 adp[c] + cbp[c] + glu-L[c] + 2 h[c] + pi[c]	(YOR303W and YJR109C)	YJR109C YOR303W		Arginine and Proline Metabolism	0	0	1000	0	0	6.3.5.5	LOCUS:YJR109C#ABBREVIATION:CPA2#ECNUMBERS:6.3.5.5#
CBPSn	carbamoyl-phosphate synthase (glutamine-hydrolysing), nuclear	0	0	0	0	0	0	0	0	0	0	0	0	0	0	0	0	0	0	2 atp[n] + gln-L[n] + h2o[n] + hco3[n] -> 2 adp[n] + cbp[n] + glu-L[n] + 2 h[n] + pi[n]	(YJL130C)	YJL130C		Arginine and Proline Metabolism	0	0	1000	0	0	6.3.5.5	NCD
DXHPScm	deoxyhypusine synthase, cytosolic/mitochondrial	0	0	0	0	0	0	0	0	0	0	0	0	0	0	0	0	0	0	h2o[c] + q6[m] + spmd[c] -> 13dampp[c] + 4abutn[c] + q6h2[m]	(YHR068W)	YHR068W		Arginine and Proline Metabolism	0	0	1000	0	0	1.5.99.6	NCD
EHGLAT	L-erythro-4-Hydroxyglutamate:2-oxoglutarate aminotransferase	0	0	0	0	0	0	0	0	0	0	0	0	0	0	0	0	0	0	akg[c] + e4hglu[c] -> 4h2oglt[c] + glu-L[c]	(YLR027C)	YLR027C		Arginine and Proline Metabolism	0	0	1000	0	0	2.6.1.1	NCD
EHGLATm	L-erythro-4-Hydroxyglutamate:2-oxoglutarate aminotransferase, mitochondrial	0	0	0	0	0	0	0	0	0	0	0	0	0	0	0	0	0	0	akg[m] + e4hglu[m] -> 4h2oglt[m] + glu-L[m]	(YKL106W)	YKL106W		Arginine and Proline Metabolism	0	0	1000	0	0	2.6.1.1	NCD
EHGLATp	L-erythro-4-Hydroxyglutamate:2-oxoglutarate aminotransferase, peroxisomal	0	0	0	0	0	0	0	0	0	0	0	0	0	0	0	0	0	0	akg[x] + e4hglu[x] -> 4h2oglt[x] + glu-L[x]	(YLR027C)	YLR027C		Arginine and Proline Metabolism	0	0	1000	0	0	2.6.1.1	NCD
G5SADr	L-glutamate 5-semialdehyde dehydratase, reversible	0.155793	0.154877	0.15396	0.153044	0.152127	0.151211	0.150294	0.149378	0.148462	0.147545	0.146629	0.145712	0.144796	0.143879	0.142963	0.142047	0.14113	0.140214	glu5sa[c] <=> 1pyr5c[c] + h2o[c] + h[c]				Arginine and Proline Metabolism	1	-1000	1000	0	0		spontaneous conversion NCD
G5SADrm	L-glutamate 5-semialdehyde dehydratase, reversible, mitochondrial	1.98702e-27	0	0	0	0	0	0	0	0	0	5.0109e-25	-1.26882e-26	-1.56687e-26	-2.64775e-26	-2.09052e-26	-1.14037e-26	4.55764e-28	-4.01983e-26	glu5sa[m] <=> 1pyr5c[m] + h2o[m] + h[m]				Arginine and Proline Metabolism	1	-1000	1000	0	0		spontaneous reaction NCD
G5SD	glutamate-5-semialdehyde dehydrogenase	0	0	0	0	0	0	0	0	0	0	0	0.145712	0.144796	0.143879	0.142963	0.142047	0.14113	0.140214	glu5p[c] + h[c] + nadph[c] -> glu5sa[c] + nadp[c] + pi[c]	(YOR323C)	YOR323C		Arginine and Proline Metabolism	0	0	1000	0	0	1.2.1.41	LOCUS:YOR323C#ABBREVIATION:PRO2#ECNUMBERS:1.2.1.41#
G5SD2	glutamate-5-semialdehyde dehydrogenase	0.0604443	0	0	0	0	0	0	0	0	0	0	0	0	0	0	0	0	0	glu5p[c] + h[c] + nadh[c] -> glu5sa[c] + nad[c] + pi[c]	(YOR323C)	YOR323C		Arginine and Proline Metabolism	0	0	1000	0	0	1.2.1.41	NCD
GLU5K	glutamate 5-kinase	0.0604443	0	0	0	0	0	0	0	0	0	0	0.145712	0.144796	0.143879	0.142963	0.142047	0.14113	0.140214	atp[c] + glu-L[c] -> adp[c] + glu5p[c]	(YDR300C)	YDR300C		Arginine and Proline Metabolism	0	0	1000	0	0	2.7.2.11	LOCUS:YDR300C#ABBREVIATION:PRO1#ECNUMBERS:2.7.2.11#
HPROa	L-hydroxyproline reductase (NAD)	0	0	0	0	0	0	0	0	0	0	0	0	0	0	0	0	0	0	1p3h5c[c] + 2 h[c] + nadh[c] -> 4hpro-LT[c] + nad[c]	(YER023W)	YER023W		Arginine and Proline Metabolism	0	0	1000	0	0	1.5.1.2	opposite direction of HPROx NCD
HPROb	L-hydroxyproline reductase (NADP)	0	0	0	0	0	0	0	0	0	0	0	0	0	0	0	0	0	0	1p3h5c[c] + 2 h[c] + nadph[c] -> 4hpro-LT[c] + nadp[c]	(YER023W)	YER023W		Arginine and Proline Metabolism	0	0	1000	0	0	1.5.1.2	opposite direction of HPROy NCD
HPROxm	L-hydroxyproline dehydrogenase (NAD), mitochondrial	0	0	0	0	0	0	0	0	0	0	0	0	0	0	0	0	0	0	4hpro-LT[m] + nad[m] -> 1p3h5c[m] + 2 h[m] + nadh[m]	(YHR037W)	YHR037W		Arginine and Proline Metabolism	0	0	1000	0	0	1.5.1.12	NCD
HPROym	L-hydroxyproline dehydrogenase (NADP), mitochondrial	0	0	0	0	0	0	0	0	0	0	0	0	0	0	0	0	0	0	4hpro-LT[m] + nadp[m] -> 1p3h5c[m] + 2 h[m] + nadph[m]	(YHR037W)	YHR037W		Arginine and Proline Metabolism	0	0	1000	0	0	1.5.1.12	NCD
OCBTi	ornithine carbamoyltransferase, irreversible	0.152009	0.151115	0.150221	0.149327	0.148433	0.147538	0.146644	0.14575	0.144856	0.143962	0.143068	0.142173	0.141279	0.140385	0.139491	0.138597	0.137703	0.136808	cbp[c] + orn[c] -> citr-L[c] + h[c] + pi[c]	(YJL088W)	YJL088W		Arginine and Proline Metabolism	0	0	1000	0	0	2.1.3.3	NCD
ORNDC	Ornithine Decarboxylase	0	0	0	0	0	0	0	0	0	0	0	0	0	0	0	0	0	0	h[c] + orn[c] -> co2[c] + ptrc[c]	(YKL184W)	YKL184W		Arginine and Proline Metabolism	0	0	1000	0	0	4.1.1.17	JLR- added proton to balance
ORNTA	ornithine transaminase	0.0953487	0.154877	0.15396	0.153044	0.152127	0.151211	0.150294	0.149378	0.148462	0.147545	0.146629	0	0	0	0	0	0	0	akg[c] + orn[c] -> glu5sa[c] + glu-L[c]	(YLR438W)	YLR438W		Arginine and Proline Metabolism	0	0	1000	0	0	2.6.1.13	LOCUS:YLR438W#ABBREVIATION:CAR2#ECNUMBERS:2.6.1.13#
ORNTACim	ornithine transacetylase, irreversible, mitochondrial	0.247358	0.305992	0.304181	0.30237	0.30056	0.298749	0.296939	0.295128	0.293317	0.291507	0.289696	0.142173	0.141279	0.140385	0.139491	0.138597	0.137703	0.136808	acorn[m] + glu-L[m] -> acglu[m] + orn[m]	(YMR062C)	YMR062C		Arginine and Proline Metabolism	0	0	1000	0	0	2.3.1.35	NCD
P5CR	pyrroline-5-carboxylate reductase	0.155793	0.154877	0.15396	0.153044	0.152127	0.151211	0.150294	0.149378	0.148462	0.147545	0.146629	0.145712	0.144796	0.143879	0.142963	0.142047	0.14113	0.140214	1pyr5c[c] + 2 h[c] + nadph[c] -> nadp[c] + pro-L[c]	(YER023W)	YER023W		Arginine and Proline Metabolism	0	0	1000	0	0	1.5.1.2	LOCUS:YER023W#ABBREVIATION:PRO3#ECNUMBERS:1.5.1.2#
PHCDm	L-1-pyrroline-3-hydroxy-5-carboxylate dehydrogenase	1000	1000	1000	1000	1000	1000	1000	1000	1000	1000	1000	1000	1000	1000	1000	1000	1000	1000	1p3h5c[m] + 2 h2o[m] + nad[m] -> e4hglu[m] + h[m] + nadh[m]	(YHR037W)	YHR037W		Arginine and Proline Metabolism	0	0	1000	0	0	1.5.1.12	NCD
PHCHGSm	L-1-Pyrroline-3-hydroxy-5-carboxylate spontaneous conversion to L-4-Hydroxyglutamate semialdehyde, mitochondrial	-1000	-1000	-1000	-1000	-1000	-1000	-1000	-1000	-1000	-1000	-1000	-1000	-1000	-1000	-1000	-1000	-1000	-1000	1p3h5c[m] + h2o[m] + h[m] <=> 4hglusa[m]				Arginine and Proline Metabolism	1	-1000	1000	0	0		taken from KEGG map. No enzyme assigned, so assumed this is a non-enzymatic reaction. NCD
PRO1xm	proline oxidase (NAD), mitochondrial	0	0	0	0	0	0	0	0	0	0	0	0	0	0	0	0	0	0	nad[m] + pro-L[m] -> 1pyr5c[m] + 2 h[m] + nadh[m]	(YLR142W)	YLR142W		Arginine and Proline Metabolism	0	0	1000	0	0		NCD
PROTRS	Prolyl-tRNA synthetase	0	0	0	0	0	0	0	0	0	0	0	0	0	0	0	0	0	0	atp[c] + pro-L[c] + trnapro[c] -> amp[c] + ppi[c] + protrna[c]	(YER087W) or (YHR020W)	YER087W YHR020W		Arginine and Proline Metabolism	0	0	1000	0	0	6.1.1.15	LOCUS:YHR020W#ECNUMBERS:6.1.1.15#
SPMS	spermidine synthase	0	0	0	0	0	0	0	0	0	0	0	0	0	0	0	0	0	0	ametam[c] + ptrc[c] -> 5mta[c] + h[c] + spmd[c]	(YPR069C)	YPR069C		Arginine and Proline Metabolism	0	0	1000	0	0	2.5.1.16	LOCUS:YPR069C#ABBREVIATION:SPE3#ECNUMBERS:2.5.1.16#
SPRMS	spermine synthase	0	0	0	0	0	0	0	0	0	0	0	0	0	0	0	0	0	0	ametam[c] + spmd[c] -> 5mta[c] + h[c] + sprm[c]	(YLR146C)	YLR146C		Arginine and Proline Metabolism	0	0	1000	0	0	2.5.1.22	NCD
ASNN	L-asparaginase	0	0	0	0	0	0	0	0	0	0	0	0	0	0	0	0	0	0	asn-L[c] + h2o[c] -> asp-L[c] + nh4[c]	(YDR321W)	YDR321W		Asparagine metabolism	0	0	1000	0	0	3.5.1.1	LOCUS:YDR321W#ABBREVIATION:ASP1#ECNUMBERS:3.5.1.1#
ASNNe	L-asparaginase, extracellular	0	0	0	0	0	0	0	0	0	0	0	0	0	0	0	0	0	0	asn-L[e] + h2o[e] -> asp-L[e] + nh4[e]	(YLR157C) or (YLR160C) or (YLR155C) or (YLR158C)	YLR155C YLR157C YLR158C YLR160C		Asparagine metabolism	0	0	1000	0	0	3.5.1.1	NCD
ASNTRS	Asparaginyl-tRNA synthetase	0	0	0	0	0	0	0	0	0	0	0	0	0	0	0	0	0	0	asn-L[c] + atp[c] + trnaasn[c] -> amp[c] + asntrna[c] + ppi[c]	(YHR019C)	YHR019C		Asparagine metabolism	0	0	1000	0	0	6.1.1.22	LOCUS:YHR019C#ABBREVIATION:DED81#ECNUMBERS:6.1.1.22#
ASNTRSm	asparaginyl-tRNA synthetase, miotchondrial	0	0	0	0	0	0	0	0	0	0	0	0	0	0	0	0	0	0	asn-L[m] + atp[m] + trnaasn[m] -> amp[m] + asntrna[m] + ppi[m]	(YCR024C)	YCR024C		Asparagine metabolism	0	0	1000	0	0	6.1.1.22	NCD
ACONT	aconitase	1000	1000	1000	1000	1000	1000	1000	1000	1000	1000	1000	1000	1000	1000	1000	1000	1000	1000	cit[c] <=> icit[c]	(YLR304C)	YLR304C		Citric Acid Cycle	1	-1000	1000	0	0	4.2.1.3	SMP
ACONTm	Aconitate hydratase	-998.991	-998.894	-998.798	-998.701	-998.605	-998.509	-998.412	-998.316	-998.219	-998.123	-998.026	-997.93	-997.834	-997.737	-997.641	-997.544	-997.448	-997.352	cit[m] <=> icit[m]	(YLR304C) or (YJL200C)	YJL200C YLR304C		Citric Acid Cycle	1	-1000	1000	0	0	4.2.1.3	IF
AKGDam	oxoglutarate dehydrogenase (lipoamide)	0	0.147743	0.249827	0.351912	0.453996	0.55608	0.658165	0.760249	0.862333	0.964418	0.0568887	0	0	0	0	0	0	0	akg[m] + h[m] + lpam[m] <=> co2[m] + sdhlam[m]	(YIL125W) and (YFL018C) and (YDR148C)	YDR148C YFL018C YIL125W		Citric Acid Cycle	1	-1000	1000	0	0	1.2.4.2	Part of alpha-ketoglutarate dehydrogenase reaction: Needs two additional reactions: AKGDbm and PDHcm IF
AKGDbm	oxoglutarate dehydrogenase (dihydrolipoamide S-succinyltransferase)	0	0.147743	0.249827	0.351912	0.453996	0.55608	0.658165	0.760249	0.862333	0.964418	0.0568887	0	0	0	0	0	0	0	coa[m] + sdhlam[m] -> dhlam[m] + succoa[m]	(YIL125W) and (YFL018C) and (YDR148C)	YDR148C YFL018C YIL125W		Citric Acid Cycle	0	0	1000	0	0	2.3.1.61	Part of alpha-ketoglutarate dehydrogenase reaction: Needs two additional reactions: AKGDam and PDHcm IF
CSp	citrate synthase	1.52562e-23	1.31481e-26	-1.10777e-26	9.88901e-27	-1.27262e-26	-7.41895e-27	-8.32151e-27	-1.06327e-26	7.58952e-27	1.09043e-27	3.0447e-27	-1.37223e-27	-7.72252e-29	-2.43557e-28	-1.78214e-29	-1.11086e-27	-9.44524e-28	-2.37616e-28	accoa[x] + h2o[x] + oaa[x] -> cit[x] + coa[x] + h[x]	(YCR005C)	YCR005C		Citric Acid Cycle	0	0	1000	0	0		IF old EC number (4.1.3.7) is obsolete -- transferred to 2.3.3.1 NCD
ICDHxm	Isocitrate dehydrogenase (NAD+)	0	0.0876541	0.190094	0.292534	0.394974	0.497414	0.599854	0.702294	0.804734	0.907173	0	0.0923641	0.0917831	0.0912022	0.0906213	0.0900404	0.0894595	0.0888786	icit[m] + nad[m] -> akg[m] + co2[m] + nadh[m]	(YOR136W and YNL037C)	YNL037C YOR136W		Citric Acid Cycle	0	0	1000	0	0	1.1.1.41	The reaction may be reversible. Strathern shows the reactions as irreversible. IF
ICDHy	isocitrate dehydrogenase (NADP)	0	0	0	0	0	0	0	0	0	0	0	0	0	0	0	0	0	0	icit[c] + nadp[c] -> akg[c] + co2[c] + nadph[c]	(YLR174W)	YLR174W		Citric Acid Cycle	0	0	1000	0	0	1.1.1.42	Two reactions (ICDH1 and ICDH2) for isocitrate dehydrogenase
ICDHym	Isocitrate dehydrogenase (NADP+)	0.963703	1.01812	1.0121	1.00607	1.00005	0.994025	0.988001	0.981977	0.975952	0.969928	0.963903	0.808982	0.803894	0.798806	0.793718	0.78863	0.783542	0.778454	icit[m] + nadp[m] -> akg[m] + co2[m] + nadph[m]	(YDL066W)	YDL066W		Citric Acid Cycle	0	0	1000	0	0	1.1.1.42	The reaction may be reversible. Strathern shows the reaction as irreversible. IF
ICDHyp	Isocitrate dehydrogenase (NADP+)	0	0	0	0	0	0	0	0	0	0	0	-1.92232e-27	-2.6742e-28	-3.17803e-28	-1.07743e-27	-2.01534e-27	-4.78255e-27	-1.24021e-28	icit[x] + nadp[x] -> akg[x] + co2[x] + nadph[x]	(YNL009W)	YNL009W		Citric Acid Cycle	0	0	1000	0	0	1.1.1.42	Strathern indicates this reaction as irreversible. It may be reversible. Location is the peroxisomal matrix (MIPS). IF
ITCOALm	Itaconate--CoA ligase (ADP-forming), mitochondrial	0	0	0	0	0	0	0	0	0	0	0	0	0	0	0	0	0	0	atp[m] + coa[m] + itacon[m] <=> adp[m] + itaccoa[m] + pi[m]	(YOR142W and YGR244C)	YGR244C YOR142W		Citric Acid Cycle	1	-1000	1000	0	0	6.2.1.5	NCD
SUCD2_u6m	succinate dehydrogenase (ubiquinone-6), mitochondrial	1000	1000	1000	1000	1000	1000	1000	1000	1000	1000	1000	1000	1000	1000	1000	1000	1000	1000	q6[m] + succ[m] <=> fum[m] + q6h2[m]	(YKL141W and YDR178W and YLL041C and YJL045W) or (YKL141W and YDR178W and YLL041C and YKL148C) or (YDR178W and YLL041C and YMR118C and YKL148C) or (YLR164W and YKL141W and YLL041C and YKL148C)	YDR178W YJL045W YKL141W YKL148C YLL041C YLR164W YMR118C		Citric Acid Cycle	1	-1000	1000	0	0	1.3.5.1	NCD
SUCOASm	Succinate--CoA ligase (ADP-forming)	0	-0.147743	-0.249827	-0.351912	-0.453996	-0.55608	-0.658165	-0.760249	-0.862333	-0.964418	-0.0568887	0	0	0	0	0	0	0	atp[m] + coa[m] + succ[m] <=> adp[m] + pi[m] + succoa[m]	(YOR142W and YGR244C)	YGR244C YOR142W		Citric Acid Cycle	1	-1000	1000	0	0	6.2.1.5	MIPS: cofactor ATP IF changed EC from 6.2.1.4 to 6.2.1.5 - NCD
ADSK	adenylyl-sulfate kinase	0.0542012	0.0538824	0.0535635	0.0532447	0.0529259	0.052607	0.0522882	0.0519694	0.0516506	0.0513317	0.0510129	0.0506941	0.0503752	0.0500564	0.0497376	0.0494187	0.0490999	0.0487811	aps[c] + atp[c] -> adp[c] + h[c] + paps[c]	(YKL001C)	YKL001C		Cysteine Metabolism	0	0	1000	0	0	2.7.1.25	LOCUS:YKL001C#ABBREVIATION:MET14#ECNUMBERS:2.7.1.25#
BPNT	3',5'-bisphosphate nucleotidase	0.0542012	0.0538824	0.0535635	0.0532447	0.0529259	0.052607	0.0522882	0.0519694	0.0516506	0.0513317	0.0510129	0.0506941	0.0503752	0.0500564	0.0497376	0.0494187	0.0490999	0.0487811	h2o[c] + pap[c] -> amp[c] + pi[c]	(YOL064C)	YOL064C		Cysteine Metabolism	0	0	1000	0	0	3.1.3.7	LOCUS:YOL064C#ABBREVIATION:MET22#
CYSS	cysteine synthase	0.00624307	0.00620635	0.00616962	0.0061329	0.00609617	0.00605945	0.00602273	0.005986	0.00594928	0.00591255	0.00587583	0.00583911	0.00580238	0.00576566	0.00572894	0.00569221	0.00565549	0.00561876	acser[c] + h2s[c] -> ac[c] + cys-L[c] + h[c]	(YGR012W)	YGR012W		Cysteine Metabolism	0	0	1000	0	0		EC changed to 2.5.1.47 from 4.2.99.8
CYSTRS	Cysteinyl-tRNA synthetase	0	0	0	0	0	0	0	0	0	0	0	0	0	0	0	0	0	0	atp[c] + cys-L[c] + trnacys[c] -> amp[c] + cystrna[c] + ppi[c]	(YNL247W)	YNL247W		Cysteine Metabolism	0	0	1000	0	0	6.1.1.16	LOCUS:YNL247W#ECNUMBERS:6.1.1.16#
PAPSR	phosphoadenylyl-sulfate reductase (thioredoxin)	0.0542012	0.0538824	0.0535635	0.0532447	0.0529259	0.052607	0.0522882	0.0519694	0.0516506	0.0513317	0.0510129	0.0506941	0.0503752	0.0500564	0.0497376	0.0494187	0.0490999	0.0487811	paps[c] + trdrd[c] -> 2 h[c] + pap[c] + so3[c] + trdox[c]	(YPR167C)	YPR167C		Cysteine Metabolism	0	0	1000	0	0	1.8.4.8	Previous EC 1.8.99.4. Now EC 1.8.4.8
SADT	sulfate adenylyltransferase	0	0	0	0	0	0	0	0	0	0	0	0	0	0	0	0	0	0	atp[c] + h[c] + so4[c] -> aps[c] + ppi[c]	(YJR010W)	YJR010W		Cysteine Metabolism	0	0	1000	0	0	2.7.7.4	LOCUS:YJR010W#ABBREVIATION:MET3#ECNUMBERS:2.7.7.4#
SERATi	serine O-acetyltransferase, irreversible	0.00624307	0.00620635	0.00616962	0.0061329	0.00609617	0.00605945	0.00602273	0.005986	0.00594928	0.00591255	0.00587583	0.00583911	0.00580238	0.00576566	0.00572894	0.00569221	0.00565549	0.00561876	accoa[c] + ser-L[c] -> acser[c] + coa[c]				Cysteine Metabolism	0	0	1000	0	0	2.3.1.30	NCD
SLFAT	sulfate adenylyltransferase (ADP)	0.0542012	0.0538824	0.0535635	0.0532447	0.0529259	0.052607	0.0522882	0.0519694	0.0516506	0.0513317	0.0510129	0.0506941	0.0503752	0.0500564	0.0497376	0.0494187	0.0490999	0.0487811	adp[c] + h[c] + so4[c] <=> aps[c] + pi[c]	(YCL050C)	YCL050C		Cysteine Metabolism	1	-1000	1000	0	0	2.7.7.5	NCD
SULR	sulfite reductase (NADPH2)	-0.0542012	-0.0538824	-0.0535635	-0.0532447	-0.0529259	-0.052607	-0.0522882	-0.0519694	-0.0516506	-0.0513317	-0.0510129	-0.0506941	-0.0503752	-0.0500564	-0.0497376	-0.0494187	-0.0490999	-0.0487811	3 h2o[c] + h2s[c] + 3 nadp[c] <=> 5 h[c] + 3 nadph[c] + so3[c]	(YJR137C) or (YFR030W)	YFR030W YJR137C		Cysteine Metabolism	1	-1000	1000	0	0	1.8.2.2	JLR- EC number is 1.8.1.2?
ACACT1	acetyl-CoA C-acetyltransferase	0.0124861	0.0124127	0.0123392	0.0122658	0.0121923	0.0121189	0.0120455	0.011972	0.0118986	0.0118251	0.0117517	0.0116782	0.0116048	0.0115313	0.0114579	0.0113844	0.011311	0.0112375	2 accoa[c] -> aacoa[c] + coa[c]	(YPL028W)	YPL028W		Fatty Acid Biosynthesis	0	0	1000	0	0	2.3.1.9	LOCUS:YPL028W#ABBREVIATION:ERG10#ECNUMBERS:2.3.1.9#
ACACT1m	acetyl-CoA C-acetyltransferase, mitochondrial	0	0	0	0	0	0	0	0	0	0	0	0	0	0	0	0	0	0	2 accoa[m] -> aacoa[m] + coa[m]	(YPL028W)	YPL028W		Fatty Acid Biosynthesis	0	0	1000	0	0	2.3.1.9	NCD
ACCOACr	acetyl-CoA carboxylase, reversible reaction	0.376098	0.373885	0.371673	0.369461	0.367248	0.365036	0.362824	0.360611	0.358399	0.356187	0.353974	0.351762	0.34955	0.347337	0.345125	0.342913	0.3407	0.338488	accoa[c] + atp[c] + hco3[c] <=> adp[c] + h[c] + malcoa[c] + pi[c]	(YNR016C)	YNR016C		Fatty Acid Biosynthesis	1	-1000	1000	0	0	6.4.1.2	NCD
ACOATA	Acetyl-CoA ACP transacylase	0	0	0	0	0	0	0	0	0	0	0	0	0	0	0	0	0	0	ACP[c] + accoa[c] <=> acACP[c] + coa[c]	(YKL182W and YPL231W)	YKL182W YPL231W		Fatty Acid Biosynthesis	1	-1000	1000	0	0	2.3.1.38	tv rxn is now charge balanced; removed h - NCD
ACOATAm	Acetyl-CoA ACP transacylase	0	0	0	0	0	0	0	0	0	0	0	0	0	0	0	0	0	0	ACP[m] + accoa[m] <=> acACP[m] + coa[m]	(YER061C)	YER061C		Fatty Acid Biosynthesis	1	-1000	1000	0	0	2.3.1.38	NCD rxn is now charge balanced; removed h - NCD
DESAT14	Myristicoyl-CoA desaturase (n-C14:0CoA -> n-C14:1CoA)	0	0	0	0	0	0	0	0	0	0	0	0	0	0	0	0	0	0	h[c] + nadph[c] + o2[c] + tdcoa[c] -> 2 h2o[c] + nadp[c] + tdecoa[c]				Fatty Acid Biosynthesis	0	0	1000	0	0	1.14.19.1	A generic monounsaturated fatty-acyl-CoA is used in this reaction NCD
DESAT16	Palmitoyl-CoA desaturase (n-C16:0CoA -> n-C16:1CoA)	0.00900516	0.00895218	0.00889921	0.00884624	0.00879327	0.0087403	0.00868733	0.00863436	0.00858138	0.00852841	0.00847544	0.00842247	0.0083695	0.00831653	0.00826355	0.00821058	0.00815761	0.00810464	h[c] + nadph[c] + o2[c] + pmtcoa[c] -> 2 h2o[c] + hdcoa[c] + nadp[c]	(YGL055W)	YGL055W		Fatty Acid Biosynthesis	0	0	1000	0	0	1.14.19.1	A generic monounsaturated fatty-acyl-CoA is used in this reaction; however, the enzyme that catalyzes this reaction in yeast (Elo1p) specifically converts saturated fatty-acyl-CoAs into cis-delta-9-unsaturated fatty-acyl-CoAs. NCD
DESAT18	stearoyl-CoA desaturase (n-C18:0CoA -> n-C18:1CoA)	0.0174806	0.0173778	0.0172749	0.0171721	0.0170693	0.0169665	0.0168636	0.0167608	0.016658	0.0165552	0.0164523	0.0163495	0.0162467	0.0161438	0.016041	0.0159382	0.0158354	0.0157325	h[c] + nadph[c] + o2[c] + stcoa[c] -> 2 h2o[c] + nadp[c] + odecoa[c]	(YGL055W)	YGL055W		Fatty Acid Biosynthesis	0	0	1000	0	0	1.14.19.1	A generic monounsaturated fatty-acyl-CoA is used in this reaction; however, the enzyme that catalyzes this reaction in yeast (Elo1p) specifically converts saturated fatty-acyl-CoAs into cis-delta-9-unsaturated fatty-acyl-CoAs. NCD
DESAT18_2	Oleoyl-CoA desaturase (n-C18:1CoA -> n-C18:2CoA)	0.00476744	0.00473939	0.00471135	0.0046833	0.00465526	0.00462722	0.00459917	0.00457113	0.00454309	0.00451504	0.004487	0.00445895	0.00443091	0.00440287	0.00437482	0.00434678	0.00431874	0.00429069	h[c] + nadph[c] + o2[c] + odecoa[c] -> 2 h2o[c] + nadp[c] + ocdycacoa[c]				Fatty Acid Biosynthesis	0	0	1000	0	0	1.14.19.1	A generic monounsaturated fatty-acyl-CoA is used in this reaction NCD
FA120ACPH	fatty-acyl-ACP hydrolase	0	0	0	0	0	0	0	0	0	0	0	0	0	0	0	0	0	0	ddcaACP[c] + h2o[c] <=> ACP[c] + ddca[c] + h[c]	(YKL182W and YPL231W)	YKL182W YPL231W		Fatty Acid Biosynthesis	1	-1000	1000	0	0	3.1.2.14	NCD rxn is now charge balanced - NCD
FA140ACPH	fatty-acyl-ACP hydrolase	0	0	0	0	0	0	0	0	0	0	0	0	0	0	0	0	0	0	h2o[c] + myrsACP[c] <=> ACP[c] + h[c] + ttdca[c]	(YKL182W and YPL231W)	YKL182W YPL231W		Fatty Acid Biosynthesis	1	-1000	1000	0	0	3.1.2.14	NCD rxn is now charge balanced - NCD
FA141ACPH	fatty-acyl-ACP hydrolase	0	0	0	0	0	0	0	0	0	0	0	0	0	0	0	0	0	0	h2o[c] + tdeACP[c] <=> ACP[c] + h[c] + ttdcea[c]	(YKL182W and YPL231W)	YKL182W YPL231W		Fatty Acid Biosynthesis	1	-1000	1000	0	0	3.1.2.14	NCD
FA160ACPH	fatty-acyl-ACP hydrolase	0	0	0	0	0	0	0	0	0	0	0	0	0	0	0	0	0	0	h2o[c] + palmACP[c] <=> ACP[c] + h[c] + hdca[c]	(YKL182W and YPL231W)	YKL182W YPL231W		Fatty Acid Biosynthesis	1	-1000	1000	0	0	3.1.2.14	NCD
FA161ACPH	fatty-acyl-ACP hydrolase	0	0	0	0	0	0	0	0	0	0	0	0	0	0	0	0	0	0	h2o[c] + hdeACP[c] <=> ACP[c] + h[c] + hdcea[c]	(YKL182W and YPL231W)	YKL182W YPL231W		Fatty Acid Biosynthesis	1	-1000	1000	0	0	3.1.2.14	NCD
FA180ACPH	fatty-acyl-ACP hydrolase	0	0	0	0	0	0	0	0	0	0	0	0	0	0	0	0	0	0	h2o[c] + ocdcaACP[c] <=> ACP[c] + h[c] + ocdca[c]	(YKL182W and YPL231W)	YKL182W YPL231W		Fatty Acid Biosynthesis	1	-1000	1000	0	0	3.1.2.14	NCD
FA181ACPH	fatty-acyl-ACP hydrolase	0	0	0	0	0	0	0	0	0	0	0	0	0	0	0	0	0	0	h2o[c] + octeACP[c] <=> ACP[c] + h[c] + ocdcea[c]	(YKL182W and YPL231W)	YKL182W YPL231W		Fatty Acid Biosynthesis	1	-1000	1000	0	0	3.1.2.14	NCD
FA182ACPH	fatty-acyl-ACP hydrolase	0	0	0	0	0	0	0	0	0	0	0	0	0	0	0	0	0	0	h2o[c] + ocdcyaACP[c] <=> ACP[c] + h[c] + ocdcya[c]	(YKL182W and YPL231W)	YKL182W YPL231W		Fatty Acid Biosynthesis	1	-1000	1000	0	0	3.1.2.14	NCD
FACOAL100p	fatty-acid--CoA ligase (decanoate), peroxisomal	0	9.35111e-30	6.7343e-30	7.45213e-30	7.34948e-30	8.91432e-30	8.09554e-30	6.94532e-30	8.80547e-30	7.80587e-30	0	1.33519e-25	3.25117e-26	1.32572e-26	7.1652e-26	1.50248e-25	3.28905e-25	1.54352e-25	atp[x] + coa[x] + dca[x] <=> amp[x] + dcacoa[x] + ppi[x]	(YER015W)	YER015W		Fatty Acid Biosynthesis	1	-1000	1000	0	0	6.2.1.3	NCD
FACOAL120p	fatty-acid--CoA ligase (dodecanoate), peroxisomal	0	0	0	0	0	0	0	0	0	0	0	0	0	0	0	0	0	0	atp[x] + coa[x] + ddca[x] <=> amp[x] + ddcacoa[x] + ppi[x]	(YER015W)	YER015W		Fatty Acid Biosynthesis	1	-1000	1000	0	0	6.2.1.3	NCD
FACOAL140	fatty-acid--CoA ligase (tetradecanoate)	-0.0434366	-0.0431811	-0.0429256	-0.0426701	-0.0424146	-0.0421591	-0.0419036	-0.0416481	-0.0413926	-0.041137	-0.0408815	-0.040626	-0.0403705	-0.040115	-0.0398595	-0.039604	-0.0393485	-0.039093	atp[c] + coa[c] + ttdca[c] <=> amp[c] + ppi[c] + tdcoa[c]	(YOR317W) or (YMR246W) or (YIL009W)	YIL009W YMR246W YOR317W		Fatty Acid Biosynthesis	1	-1000	1000	0	0	6.2.1.3	NCD
FACOAL140p	fatty-acid--CoA ligase (tetradecanoate), peroxisomal	0	-9.35111e-30	-6.73433e-30	-7.45222e-30	-7.34947e-30	-8.91434e-30	-8.09558e-30	-6.94533e-30	-8.80544e-30	-7.80586e-30	0	-1.33137e-25	-3.28236e-26	-1.35901e-26	-7.16362e-26	-1.49952e-25	-3.28467e-25	-1.54329e-25	atp[x] + coa[x] + ttdca[x] <=> amp[x] + ppi[x] + tdcoa[x]	(YER015W)	YER015W		Fatty Acid Biosynthesis	1	-1000	1000	0	0	6.2.1.3	NCD
FACOAL141	fatty-acid--CoA ligase (tetradecenoate)	0	0	0	0	0	0	0	0	0	0	0	0	0	0	0	0	0	0	atp[c] + coa[c] + ttdcea[c] <=> amp[c] + ppi[c] + tdecoa[c]	(YOR317W) or (YMR246W) or (YIL009W)	YIL009W YMR246W YOR317W		Fatty Acid Biosynthesis	1	-1000	1000	0	0	6.2.1.3	NCD
FACOAL141p	fatty-acid--CoA ligase (tetradecenoate), peroxisomal	0	0	0	0	0	0	0	0	0	0	0	0	0	0	0	0	0	0	atp[x] + coa[x] + ttdcea[x] <=> amp[x] + ppi[x] + tdecoa[x]	(YER015W)	YER015W		Fatty Acid Biosynthesis	1	-1000	1000	0	0	6.2.1.3	NCD
FACOAL160	fatty-acid--CoA ligase (hexadecanoate)	0.0233075	0.0231704	0.0230333	0.0228962	0.0227591	0.0226219	0.0224848	0.0223477	0.0222106	0.0220735	0.0219364	0.0217993	0.0216622	0.0215251	0.021388	0.0212509	0.0211138	0.0209767	atp[c] + coa[c] + hdca[c] <=> amp[c] + pmtcoa[c] + ppi[c]	(YOR317W) or (YMR246W) or (YIL009W)	YIL009W YMR246W YOR317W		Fatty Acid Biosynthesis	1	-1000	1000	0	0	6.2.1.3	NCD
FACOAL160p	fatty-acid--CoA ligase (hexadecanoate), peroxisomal	1.47812e-16	8.929e-17	-1.73401e-16	2.98763e-16	1.93679e-16	2.62517e-18	-6.23362e-16	-6.68875e-16	-1.06107e-15	-9.07155e-16	8.78831e-18	-8.62975e-17	-4.64851e-17	2.10839e-16	-4.73145e-17	-1.11357e-16	-2.99277e-16	-2.20301e-17	atp[x] + coa[x] + hdca[x] <=> amp[x] + pmtcoa[x] + ppi[x]	(YER015W)	YER015W		Fatty Acid Biosynthesis	1	-1000	1000	0	0	6.2.1.3	NCD
FACOAL161	fatty-acid--CoA ligase (hexadecenoate)	0	0	0	0	0	0	0	0	0	0	0	0	0	0	0	0	0	0	atp[c] + coa[c] + hdcea[c] <=> amp[c] + hdcoa[c] + ppi[c]	(YOR317W) or (YMR246W) or (YIL009W)	YIL009W YMR246W YOR317W		Fatty Acid Biosynthesis	1	-1000	1000	0	0	6.2.1.3	NCD
FACOAL161p	fatty-acid--CoA ligase (hexadecenoate), peroxisomal	0	0	0	0	0	0	0	0	0	0	0	0	0	0	0	0	0	0	atp[x] + coa[x] + hdcea[x] <=> amp[x] + hdcoa[x] + ppi[x]	(YER015W)	YER015W		Fatty Acid Biosynthesis	1	-1000	1000	0	0	6.2.1.3	NCD
FACOAL180	fatty-acid--CoA ligase (octadecanoate)	0.0201292	0.0200108	0.0198924	0.019774	0.0196555	0.0195371	0.0194187	0.0193003	0.0191819	0.0190635	0.0189451	0.0188267	0.0187083	0.0185899	0.0184715	0.0183531	0.0182347	0.0181163	atp[c] + coa[c] + ocdca[c] <=> amp[c] + ppi[c] + stcoa[c]	(YOR317W) or (YMR246W) or (YIL009W)	YIL009W YMR246W YOR317W		Fatty Acid Biosynthesis	1	-1000	1000	0	0	6.2.1.3	NCD
FACOAL181	fatty-acid--CoA ligase (octadecenoate)	0	0	0	0	0	0	0	0	0	0	0	0	0	0	0	0	0	0	atp[c] + coa[c] + ocdcea[c] <=> amp[c] + odecoa[c] + ppi[c]	(YOR317W) or (YMR246W) or (YIL009W)	YIL009W YMR246W YOR317W		Fatty Acid Biosynthesis	1	-1000	1000	0	0	6.2.1.3	NCD
FACOAL182	fatty-acid--CoA ligase (octadecynoate)	0	0	0	0	0	0	0	0	0	0	0	0	0	0	0	0	0	0	atp[c] + coa[c] + ocdcya[c] <=> amp[c] + ocdycacoa[c] + ppi[c]	(YMR246W) or (YIL009W) or (YOR317W)	YIL009W YMR246W YOR317W		Fatty Acid Biosynthesis	1	-1000	1000	0	0	6.2.1.3	NCD
FACOAL240p	fatty-acid--CoA ligase (n-C24:0), peroxisomal	0	-9.91488e-27	8.29087e-27	-7.39081e-27	9.56978e-27	5.61988e-27	6.22562e-27	7.97552e-27	-5.65353e-27	-7.86352e-28	2.01912e-28	7.05345e-26	1.68933e-26	7.53804e-27	3.82286e-26	7.90148e-26	1.74048e-25	7.75341e-26	atp[x] + coa[x] + ttc[x] <=> amp[x] + ppi[x] + ttccoa[x]	(YBR041W)	YBR041W		Fatty Acid Biosynthesis	1	-1000	1000	0	0	6.2.1.3	NCD
FACOAL260p	fatty-acid--CoA ligase (n-C26:0), peroxisomal	0	0	0	0	0	0	0	0	0	0	0	0	0	0	0	0	0	0	atp[x] + coa[x] + hexc[x] <=> amp[x] + hexccoa[x] + ppi[x]	(YBR041W)	YBR041W		Fatty Acid Biosynthesis	1	-1000	1000	0	0	6.2.1.3	NCD
FACOAL80p	fatty-acid--CoA ligase (octanoate), peroxisomal	-2.92994e-25	2.82443e-29	2.82443e-29	2.82453e-29	2.82453e-29	0	0	0	0	-2.82438e-29	2.90274e-29	0	0	0	0	0	0	0	atp[x] + coa[x] + octa[x] <=> amp[x] + occoa[x] + ppi[x]	(YER015W)	YER015W		Fatty Acid Biosynthesis	1	-1000	1000	0	0	6.2.1.2	NCD Also 6.2.1.3
FAS100	fatty acid synthase (n-C10:0)	2.93315e-25	-2.82443e-29	-2.82443e-29	-2.82445e-29	-2.82445e-29	0	0	0	0	2.82439e-29	-2.86739e-29	0	0	0	0	0	0	0	3 h[c] + malcoa[c] + 2 nadph[c] + octa[c] -> co2[c] + coa[c] + dca[c] + h2o[c] + 2 nadp[c]	(YGR037C) and (YNR016C) and (YKL182W and YPL231W)	YGR037C YKL182W YNR016C YPL231W		Fatty Acid Biosynthesis	0	0	1000	0	0	2.3.1.85	NCD
FAS100ACPm	fatty-acyl-ACP synthase (n-C10:0ACP), mitochondrial	0	0	0	0	0	0	0	0	0	0	0	0	0	0	0	0	0	0	3 h[m] + malACP[m] + 2 nadph[m] + ocACP[m] -> ACP[m] + co2[m] + dcaACP[m] + h2o[m] + 2 nadp[m]	(YKL192C) and (YER061C) and (YKL055C) and (YOR221C)	YER061C YKL055C YKL192C YOR221C		Fatty Acid Biosynthesis	0	0	1000	0	0		NCD
FAS100COA	fatty acyl-CoA synthase (n-C10:0CoA)	0.0529715	0.0526599	0.0523483	0.0520367	0.0517251	0.0514135	0.0511019	0.0507903	0.0504787	0.0501671	0.0498555	0.0495439	0.0492323	0.0489207	0.0486091	0.0482975	0.047986	0.0476744	3 h[c] + malcoa[c] + 2 nadph[c] + occoa[c] -> co2[c] + coa[c] + dcacoa[c] + h2o[c] + 2 nadp[c]	(YGR037C) and (YKL182W and YPL231W) and (YNR016C)	YGR037C YKL182W YNR016C YPL231W		Fatty Acid Biosynthesis	0	0	1000	0	0	2.3.1.86	NCD
FAS120	fatty acid synthase (n-C12:0)	2.93926e-25	-3.75954e-29	-3.49787e-29	-3.56965e-29	-3.55938e-29	-8.91509e-30	-8.09603e-30	-6.94504e-30	-8.80549e-30	2.04373e-29	-2.86739e-29	-1.33353e-25	-3.24206e-26	-1.31518e-26	-7.157e-26	-1.50481e-25	-3.28488e-25	-1.54151e-25	dca[c] + 3 h[c] + malcoa[c] + 2 nadph[c] -> co2[c] + coa[c] + ddca[c] + h2o[c] + 2 nadp[c]	(YGR037C) and (YNR016C) and (YKL182W and YPL231W)	YGR037C YKL182W YNR016C YPL231W		Fatty Acid Biosynthesis	0	0	1000	0	0	2.3.1.85	NCD
FAS120ACPm	fatty-acyl-ACP synthase (n-C12:0ACP), mitochondrial	0	0	0	0	0	0	0	0	0	0	0	0	0	0	0	0	0	0	dcaACP[m] + 3 h[m] + malACP[m] + 2 nadph[m] -> ACP[m] + co2[m] + ddcaACP[m] + h2o[m] + 2 nadp[m]	(YKL192C) and (YER061C) and (YKL055C) and (YOR221C)	YER061C YKL055C YKL192C YOR221C		Fatty Acid Biosynthesis	0	0	1000	0	0		NCD
FAS120COA	fatty-acyl-CoA synthase (n-C12:0CoA)	0.0519121	0.0516067	0.0513013	0.050996	0.0506906	0.0503852	0.0500799	0.0497745	0.0494692	0.0491638	0.0488584	0.0485531	0.0482477	0.0479423	0.047637	0.0473316	0.0470262	0.0467209	dcacoa[c] + 3 h[c] + malcoa[c] + 2 nadph[c] -> co2[c] + coa[c] + ddcacoa[c] + h2o[c] + 2 nadp[c]	(YGR037C) and (YNR016C) and (YKL182W and YPL231W)	YGR037C YKL182W YNR016C YPL231W		Fatty Acid Biosynthesis	0	0	1000	0	0	2.3.1.86	NCD
FAS140	fatty acid synthase (n-C14:0)	2.93926e-25	0	0	0	0	0	0	0	0	0	-2.86739e-29	-1.33353e-25	-3.24206e-26	-1.31518e-26	-7.157e-26	-1.50481e-25	-3.28488e-25	-1.54151e-25	ddca[c] + 3 h[c] + malcoa[c] + 2 nadph[c] -> co2[c] + coa[c] + h2o[c] + 2 nadp[c] + ttdca[c]	(YGR037C) and (YKL182W and YPL231W) and (YNR016C)	YGR037C YKL182W YNR016C YPL231W		Fatty Acid Biosynthesis	0	0	1000	0	0	2.3.1.85	NCD
FAS140ACPm	fatty-acyl-ACP synthase (n-C14:0ACP), mitochondrial	0	0	0	0	0	0	0	0	0	0	0	0	0	0	0	0	0	0	ddcaACP[m] + 3 h[m] + malACP[m] + 2 nadph[m] -> ACP[m] + co2[m] + h2o[m] + myrsACP[m] + 2 nadp[m]	(YKL192C) and (YER061C) and (YKL055C) and (YOR221C)	YER061C YKL055C YKL192C YOR221C		Fatty Acid Biosynthesis	0	0	1000	0	0		NCD
FAS140COA	fatty-acyl-CoA synthase (n-C14:0CoA)	0.0487338	0.0484471	0.0481604	0.0478738	0.0475871	0.0473004	0.0470138	0.0467271	0.0464404	0.0461538	0.0458671	0.0455804	0.0452938	0.0450071	0.0447204	0.0444337	0.0441471	0.0438604	ddcacoa[c] + 3 h[c] + malcoa[c] + 2 nadph[c] -> co2[c] + coa[c] + h2o[c] + 2 nadp[c] + tdcoa[c]	(YGR037C) and (YNR016C) and (YKL182W and YPL231W)	YGR037C YKL182W YNR016C YPL231W		Fatty Acid Biosynthesis	0	0	1000	0	0	2.3.1.86	NCD
FAS141ACPm	fatty-acyl-ACP synthase (n-C14:1ACP), mitochondrial	0	0	0	0	0	0	0	0	0	0	0	0	0	0	0	0	0	0	ddcaACP[m] + 4 h[m] + malACP[m] + 3 nadph[m] + o2[m] -> ACP[m] + co2[m] + 3 h2o[m] + 3 nadp[m] + tdeACP[m]	(YKL192C) and (YER061C) and (YKL055C) and (YOR221C)	YER061C YKL055C YKL192C YOR221C		Fatty Acid Biosynthesis	0	0	1000	0	0		NCD
FAS160	fatty acid synthase (n-C16:0)	0.0434366	0.0431811	0.0429256	0.0426701	0.0424146	0.0421591	0.0419036	0.0416481	0.0413926	0.041137	0.0408815	0.040626	0.0403705	0.040115	0.0398595	0.039604	0.0393485	0.039093	3 h[c] + malcoa[c] + 2 nadph[c] + ttdca[c] -> co2[c] + coa[c] + h2o[c] + hdca[c] + 2 nadp[c]	(YGR037C) and (YKL182W and YPL231W) and (YNR016C)	YGR037C YKL182W YNR016C YPL231W		Fatty Acid Biosynthesis	0	0	1000	0	0	2.3.1.85	NCD
FAS160ACPm	fatty-acyl-ACP synthase (n-C16:0ACP), mitochondrial	0	0	0	0	0	0	0	0	0	0	0	0	0	0	0	0	0	0	3 h[m] + malACP[m] + myrsACP[m] + 2 nadph[m] -> ACP[m] + co2[m] + h2o[m] + 2 nadp[m] + palmACP[m]	(YKL192C) and (YKL055C) and (YER061C) and (YOR221C)	YER061C YKL055C YKL192C YOR221C		Fatty Acid Biosynthesis	0	0	1000	0	0		NCD
FAS160COA	fatty-acyl-CoA synthase (n-C16:0CoA)	0	0	0	0	0	0	0	0	0	0	0	0	0	0	0	0	0	0	3 h[c] + malcoa[c] + 2 nadph[c] + tdcoa[c] -> co2[c] + coa[c] + h2o[c] + 2 nadp[c] + pmtcoa[c]	(YGR037C) and (YKL182W and YPL231W) and (YNR016C)	YGR037C YKL182W YNR016C YPL231W		Fatty Acid Biosynthesis	0	0	1000	0	0	2.3.1.86	NCD
FAS161ACPm	fatty-acyl-ACP synthase (n-C16:1ACP), mitochondrial	0	0	0	0	0	0	0	0	0	0	0	0	0	0	0	0	0	0	4 h[m] + malACP[m] + myrsACP[m] + 3 nadph[m] + o2[m] -> ACP[m] + co2[m] + 3 h2o[m] + hdeACP[m] + 3 nadp[m]	(YKL192C) and (YKL055C) and (YER061C) and (YOR221C)	YER061C YKL055C YKL192C YOR221C		Fatty Acid Biosynthesis	0	0	1000	0	0		NCD
FAS180	fatty acid synthase (n-C18:0)	0.0201292	0.0200108	0.0198924	0.019774	0.0196555	0.0195371	0.0194187	0.0193003	0.0191819	0.0190635	0.0189451	0.0188267	0.0187083	0.0185899	0.0184715	0.0183531	0.0182347	0.0181163	3 h[c] + hdca[c] + malcoa[c] + 2 nadph[c] -> co2[c] + coa[c] + h2o[c] + 2 nadp[c] + ocdca[c]	(YGR037C) and (YNR016C) and (YKL182W and YPL231W)	YGR037C YKL182W YNR016C YPL231W		Fatty Acid Biosynthesis	0	0	1000	0	0	2.3.1.85	NCD
FAS180ACPm	fatty-acyl-ACP synthase (n-C18:0ACP), mitochondrial	0	0	0	0	0	0	0	0	0	0	0	0	0	0	0	0	0	0	3 h[m] + malACP[m] + 2 nadph[m] + palmACP[m] -> ACP[m] + co2[m] + h2o[m] + 2 nadp[m] + ocdcaACP[m]	(YKL192C) and (YER061C) and (YKL055C) and (YOR221C)	YER061C YKL055C YKL192C YOR221C		Fatty Acid Biosynthesis	0	0	1000	0	0		NCD
FAS180COA	fatty-acyl-CoA synthase (n-C18:0CoA)	0	0	0	0	0	0	0	0	0	0	0	0	0	0	0	0	0	0	3 h[c] + malcoa[c] + 2 nadph[c] + pmtcoa[c] -> co2[c] + coa[c] + h2o[c] + 2 nadp[c] + stcoa[c]	(YGR037C) and (YNR016C) and (YKL182W and YPL231W)	YGR037C YKL182W YNR016C YPL231W		Fatty Acid Biosynthesis	0	0	1000	0	0	2.3.1.86	NCD
FAS181ACPm	fatty-acyl-ACP synthase (n-C18:1ACP), mitochondrial	0	0	0	0	0	0	0	0	0	0	0	0	0	0	0	0	0	0	4 h[m] + malACP[m] + 3 nadph[m] + o2[m] + palmACP[m] -> ACP[m] + co2[m] + 3 h2o[m] + 3 nadp[m] + octeACP[m]	(YKL192C) and (YKL055C) and (YER061C) and (YOR221C)	YER061C YKL055C YKL192C YOR221C		Fatty Acid Biosynthesis	0	0	1000	0	0		NCD
FAS182ACPm	fatty-acyl-ACP synthase (n-C18:2ACP), mitochondrial	0	0	0	0	0	0	0	0	0	0	0	0	0	0	0	0	0	0	5 h[m] + malACP[m] + 4 nadph[m] + 2 o2[m] + palmACP[m] -> ACP[m] + co2[m] + 5 h2o[m] + 4 nadp[m] + ocdcyaACP[m]	(YKL192C) and (YKL055C) and (YER061C) and (YOR221C)	YER061C YKL055C YKL192C YOR221C		Fatty Acid Biosynthesis	0	0	1000	0	0		NCD
FAS240_L	fatty acid synthase (n-C24:0), lumped reaction	0	-1.02392e-31	-2.43429e-31	-4.05955e-31	-5.28392e-31	2.11646e-31	-1.23881e-31	-1.75168e-31	-7.31008e-31	-7.35342e-31	0	0	0	0	0	0	0	0	9 h[c] + 3 malcoa[c] + 6 nadph[c] + ocdca[c] -> 3 co2[c] + 3 coa[c] + 3 h2o[c] + 6 nadp[c] + ttc[c]	(YCR034W)	YCR034W		Fatty Acid Biosynthesis	0	0	1000	0	0	2.3.1.85	NCD
FAS260	fatty acid synthase (n-C26:0)	0	0	0	0	0	0	0	0	0	0	0	0	0	0	0	0	0	0	3 h[c] + malcoa[c] + 2 nadph[c] + ttc[c] -> co2[c] + coa[c] + h2o[c] + hexc[c] + 2 nadp[c]	(YLR372W)	YLR372W		Fatty Acid Biosynthesis	0	0	1000	0	0	2.3.1.85	NCD
FAS80ACPm_L	fatty acyl-ACP synthase (n-C8:0ACP), mitochondrial, lumped reaction	0	0	0	0	0	0	0	0	0	0	0	0	0	0	0	0	0	0	acACP[m] + 9 h[m] + 3 malACP[m] + 6 nadph[m] -> 3 ACP[m] + 3 co2[m] + 3 h2o[m] + 6 nadp[m] + ocACP[m]	(YKL192C) and (YER061C) and (YKL055C) and (YOR221C)	YER061C YKL055C YKL192C YOR221C		Fatty Acid Biosynthesis	0	0	1000	0	0		NCD
FAS80COA_L	fatty acyl-CoA synthase (n-C8:0CoA), lumped reaction	0.0529715	0.0526599	0.0523483	0.0520367	0.0517251	0.0514135	0.0511019	0.0507903	0.0504787	0.0501671	0.0498555	0.0495439	0.0492323	0.0489207	0.0486091	0.0482975	0.047986	0.0476744	accoa[c] + 9 h[c] + 3 malcoa[c] + 6 nadph[c] -> 3 co2[c] + 3 coa[c] + 3 h2o[c] + 6 nadp[c] + occoa[c]	(YGR037C) and (YKL182W and YPL231W) and (YNR016C)	YGR037C YKL182W YNR016C YPL231W		Fatty Acid Biosynthesis	0	0	1000	0	0	2.3.1.86	NCD
FAS80_L	fatty acid synthase (n-C8:0), lumped reaction	0	0	0	0	0	0	0	0	0	0	0	0	0	0	0	0	0	0	accoa[c] + 8 h[c] + 3 malcoa[c] + 6 nadph[c] -> 3 co2[c] + 4 coa[c] + 2 h2o[c] + 6 nadp[c] + octa[c]	(YGR037C) and (YNR016C) and (YKL182W and YPL231W)	YGR037C YKL182W YNR016C YPL231W		Fatty Acid Biosynthesis	0	0	1000	0	0	2.3.1.85	NCD
HACDp	3-hydroxyacyl-CoA dehydrogenase	0	0	0	0	0	0	0	0	0	0	0	0	0	0	0	0	0	0	3hacoa[x] + nad[x] <=> 3oacoa[x] + h[x] + nadh[x]	(YKR009C)	YKR009C		Fatty Acid Biosynthesis	1	-1000	1000	0	0	1.1.1.35	NCD
KATp	3-ketoacyl-CoA thiolase, peroxisomal	0	0	0	0	0	0	0	0	0	0	0	0	0	0	0	0	0	0	3oacoa[x] + coa[x] -> accoa[x] + acoa[x]	(YIL160C)	YIL160C		Fatty Acid Biosynthesis	0	0	1000	0	0	2.3.1.16	NCD
MCOATA	Malonyl-CoA-ACP transacylase	0	0	0	0	0	0	0	0	0	0	0	0	0	0	0	0	0	0	ACP[c] + malcoa[c] <=> coa[c] + malACP[c]	(YKL182W and YPL231W)	YKL182W YPL231W		Fatty Acid Biosynthesis	1	-1000	1000	0	0	2.3.1.39	tv
MCOATAm	Malonyl-CoA-ACP transacylase, mitochondrial	0	0	0	0	0	0	0	0	0	0	0	0	0	0	0	0	0	0	ACP[m] + malcoa[m] <=> coa[m] + malACP[m]	(YOR221C)	YOR221C		Fatty Acid Biosynthesis	1	-1000	1000	0	0	2.3.1.39	NCD
NADDPp	NAD diphosphatase, peroxisomal	0	0	0	0	0	0	0	0	0	0	0	0	0	0	0	0	0	0	h2o[x] + nad[x] -> amp[x] + 2 h[x] + nmn[x]	(YGL067W)	YGL067W		Fatty Acid Biosynthesis	0	0	1000	0	0	3.6.1.22	NCD
NMNAT	nicotinamide-nucleotide adenylyltransferase	-9.82984e-16	1.67702e-15	2.60845e-17	2.93914e-15	-4.75245e-15	-5.6168e-15	6.15421e-16	-1.07738e-15	2.86052e-15	-1.56448e-15	0	0	0	0	0	0	0	0	atp[c] + h[c] + nmn[c] -> nad[c] + ppi[c]	(YGR010W)	YGR010W		Fatty Acid Biosynthesis	0	0	1000	0	0	2.7.7.1	LOCUS:YGR010W#ABBREVIATION:NMA2#
ACACT4p	acetyl-CoA C-acetyltransferase (octanoyl-CoA), peroxisomal	0	0	0	0	0	0	0	0	0	0	0	0	0	0	0	0	0	0	3odcoa[x] + coa[x] -> accoa[x] + occoa[x]	(YIL160C)	YIL160C		Fatty Acid Degradation	0	0	1000	0	0	2.3.1.16	NCD
ACACT5p	acetyl-CoA C-acyltransferase (decanoyl-CoA), peroxisomal	0	-9.35105e-30	-6.73431e-30	-7.45214e-30	-7.34947e-30	-8.91434e-30	-8.09554e-30	-6.94531e-30	-8.80545e-30	-7.80587e-30	0	-1.33305e-25	-3.25245e-26	-1.32847e-26	-7.14624e-26	-1.50254e-25	-3.2891e-25	-1.54377e-25	3oddcoa[x] + coa[x] -> accoa[x] + dcacoa[x]	(YIL160C)	YIL160C		Fatty Acid Degradation	0	0	1000	0	0	2.3.1.16	NCD
ACACT6p	acetyl-CoA C-acetyltransferase (dodecanoyl), peroxisomal	0	-9.35105e-30	-6.73431e-30	-7.45219e-30	-7.34942e-30	-8.91434e-30	-8.09554e-30	-6.94531e-30	-8.80545e-30	-7.80587e-30	0	-1.32847e-25	-3.26391e-26	-1.35137e-26	-7.14624e-26	-1.50025e-25	-3.28681e-25	-1.54377e-25	3otdcoa[x] + coa[x] -> accoa[x] + ddcacoa[x]	(YIL160C)	YIL160C		Fatty Acid Degradation	0	0	1000	0	0	2.3.1.16	NCD
ACACT7p	acetyl-CoA acyltransferase (tetradecanoyl-CoA), peroxisomal	0	0	0	0	0	0	0	0	0	0	0	0	0	0	0	0	0	0	3ohdcoa[x] + coa[x] -> accoa[x] + tdcoa[x]	(YIL160C)	YIL160C		Fatty Acid Degradation	0	0	1000	0	0	2.3.1.16	NCD
ACACT8p	acetyl-CoA acyltransferase (hexadecanoyl-CoA), peroxisomal	0	0	0	0	0	0	0	0	0	0	2.47032e-28	7.0016e-26	1.67982e-26	7.34039e-27	3.76901e-26	7.89092e-26	1.7377e-25	7.73564e-26	3ohodcoa[x] + coa[x] -> accoa[x] + pmtcoa[x]	(YIL160C)	YIL160C		Fatty Acid Degradation	0	0	1000	0	0	2.3.1.16	NCD
ACACT9p	acetyl-CoA acyltransferase (tetracosanoyl-CoA), peroxisomal	0	0	0	0	0	0	0	0	0	0	0	0	0	0	0	0	0	0	3ohxccoa[x] + coa[x] -> accoa[x] + ttccoa[x]	(YIL160C)	YIL160C		Fatty Acid Degradation	0	0	1000	0	0	2.3.1.16	NCD
ACOAO4p	acyl-CoA oxidase (decanoyl-CoA), peroxisomal	0	0	0	0	0	0	0	0	0	0	0	0	0	0	0	0	0	0	dcacoa[x] + o2[x] -> dc2coa[x] + h2o2[x]	(YGL205W)	YGL205W		Fatty Acid Degradation	0	0	1000	0	0	1.3.3.6	NCD
ACOAO5p	acyl-CoA oxidase (dodecanoyl-CoA), peroxisomal	0	-9.35104e-30	-6.73429e-30	-7.45215e-30	-7.34938e-30	-8.91434e-30	-8.09557e-30	-6.94532e-30	-8.80548e-30	-7.80584e-30	0	-1.33064e-25	-3.2522e-26	-1.33914e-26	-7.14208e-26	-1.50281e-25	-3.28833e-25	-1.54533e-25	ddcacoa[x] + o2[x] -> dd2coa[x] + h2o2[x]	(YGL205W)	YGL205W		Fatty Acid Degradation	0	0	1000	0	0	1.3.3.6	NCD
ACOAO6p	acyl-CpA oxidase (tetradecanoyl-CoA), peroxisomal	0	-9.35111e-30	-6.73433e-30	-7.45222e-30	-7.34947e-30	-8.91434e-30	-8.09558e-30	-6.94533e-30	-8.80544e-30	-7.80586e-30	0	0	0	0	0	0	0	0	o2[x] + tdcoa[x] -> h2o2[x] + td2coa[x]	(YGL205W)	YGL205W		Fatty Acid Degradation	0	0	1000	0	0	1.3.3.6	NCD
ACOAO7p	acyl-CoA oxidase (hexadecanoyl-CoA), peroxisomal	0	0	0	0	0	0	0	0	0	0	0	0	0	0	0	0	0	0	o2[x] + pmtcoa[x] -> h2o2[x] + hdd2coa[x]	(YGL205W)	YGL205W		Fatty Acid Degradation	0	0	1000	0	0	1.3.3.6	NCD
ACOAO8p	acyl-CoA oxidase (octadecanoyl-CoA), peroxisomal	0	0	0	0	0	0	0	0	0	0	2.41577e-28	7.03472e-26	1.69104e-26	7.5372e-27	3.79759e-26	7.9044e-26	1.73742e-25	7.74013e-26	o2[x] + stcoa[x] -> h2o2[x] + od2coa[x]	(YGL205W)	YGL205W		Fatty Acid Degradation	0	0	1000	0	0	1.3.3.6	NCD
ACOAO9p	acyl-CoA oxidase (hexacanoyl-CoA), peroxisomal	0	0	0	0	0	0	0	0	0	0	0	0	0	0	0	0	0	0	hexccoa[x] + o2[x] -> h2o2[x] + hxc2coa[x]	(YGL205W)	YGL205W		Fatty Acid Degradation	0	0	1000	0	0	1.3.3.6	NCD
ECOAH11p	3-hydroxyacyl-CoA dehydratase (3-hydroxyhexacosyl-CoA), peroxisomal	0	0	0	0	0	0	0	0	0	0	0	0	0	0	0	0	0	0	h2o[x] + hxc2coa[x] <=> 3hxccoa[x]	(YKR009C)	YKR009C		Fatty Acid Degradation	1	-1000	1000	0	0	4.2.1.17	NCD
ECOAH4p	3-hydroxyacyl-CoA dehydratase (3-hydroxydecanoyl-CoA), peroxisomal	0	0	0	0	0	0	0	0	0	0	0	0	0	0	0	0	0	0	3hdcoa[x] <=> dc2coa[x] + h2o[x]	(YKR009C)	YKR009C		Fatty Acid Degradation	1	-1000	1000	0	0	4.2.1.17	NCD
ECOAH5p	3-hydroxyacyl-CoA dehydratase (3-hydroxydodecanoyl-CoA), peroxisomal	0	9.35106e-30	6.73429e-30	7.45213e-30	7.34946e-30	8.91433e-30	8.09559e-30	6.94529e-30	8.80547e-30	7.80582e-30	0	1.33177e-25	3.25688e-26	1.35434e-26	7.15868e-26	1.50268e-25	3.28912e-25	1.5446e-25	3hddcoa[x] <=> dd2coa[x] + h2o[x]	(YKR009C)	YKR009C		Fatty Acid Degradation	1	-1000	1000	0	0	4.2.1.17	NCD
ECOAH6p	3-hydroxyacyl-CoA dehydratase (3-hydroxytetradecanoyl-CoA), peroxisomal	0	9.35106e-30	6.73433e-30	7.45221e-30	7.34946e-30	8.91433e-30	8.09555e-30	6.94533e-30	8.80547e-30	7.80586e-30	0	1.32532e-25	3.273e-26	1.35434e-26	7.15868e-26	1.49945e-25	3.2859e-25	1.54299e-25	3htdcoa[x] <=> h2o[x] + td2coa[x]	(YKR009C)	YKR009C		Fatty Acid Degradation	1	-1000	1000	0	0	4.2.1.17	NCD
ECOAH7p	3-hydroxyacyl-CoA dehydratase (3-hydroxyhexadecanoyl-CoA), peroxisomal	0	0	0	0	0	0	0	0	0	0	0	0	0	0	0	0	0	0	3hhdcoa[x] <=> h2o[x] + hdd2coa[x]	(YKR009C)	YKR009C		Fatty Acid Degradation	1	-1000	1000	0	0	4.2.1.17	NCD
ECOAH8p	3-hydroxyacyl-CoA dehydratase (3-hydroxyoctadecanoyl-CoA), peroxisomal	0	0	0	0	0	0	0	0	0	0	-2.41847e-28	-7.02969e-26	-1.69293e-26	-7.41665e-27	-3.78894e-26	-7.90034e-26	-1.73808e-25	-7.73911e-26	3hodcoa[x] <=> h2o[x] + od2coa[x]	(YKR009C)	YKR009C		Fatty Acid Degradation	1	-1000	1000	0	0	4.2.1.17	NCD
FAO141p_even	fatty acid oxidation	0	0	0	0	0	0	0	0	0	0	0	0	0	0	0	0	0	0	6 coa[x] + 6 h2o[x] + 6 nad[x] + nadph[x] + 6 o2[x] + tdecoa[x] -> 7 accoa[x] + 6 h2o2[x] + 5 h[x] + 6 nadh[x] + nadp[x]				Fatty Acid Degradation	0	0	1000	0	0		lumped reaction for beta-oxidation of a monounsaturated fatty acid with double bond at even-numbered carbon NCD this lumped reaction also applies to beta-oxidation of a monounsaturated fatty acid with double bond at odd-numbered carbon via NADPH-dependent pathway (PMID:9837886) MM
FAO141p_odd	Fatty acid oxidation	0	0	0	0	0	0	0	0	0	0	0	0	0	0	0	0	0	0	6 coa[x] + 6 h2o[x] + 6 nad[x] + 5 o2[x] + tdecoa[x] -> 7 accoa[x] + 5 h2o2[x] + 6 h[x] + 6 nadh[x]				Fatty Acid Degradation	0	0	1000	0	0		lumped reaction for the beta-oxidation of an unsaturated fatty acid with double bond at an odd-numbered carbon NCD
FAO161p_even	Fatty acid oxidation	0	0	0	0	0	0	0	0	0	0	0	0	0	0	0	0	0	0	7 coa[x] + 7 h2o[x] + hdcoa[x] + 7 nad[x] + nadph[x] + 7 o2[x] -> 8 accoa[x] + 7 h2o2[x] + 6 h[x] + 7 nadh[x] + nadp[x]				Fatty Acid Degradation	0	0	1000	0	0		lumped reaction for beta-oxidation of a monounsaturated fatty acid with double bond at even-numbered carbon NCD this lumped reaction also applies to beta-oxidation of a monounsaturated fatty acid with double bond at odd-numbered carbon via NADPH-dependent pathway (PMID:9837886) MM
FAO161p_odd	Fatty acid oxidation	0	0	0	0	0	0	0	0	0	0	0	0	0	0	0	0	0	0	7 coa[x] + 7 h2o[x] + hdcoa[x] + 7 nad[x] + 6 o2[x] -> 8 accoa[x] + 6 h2o2[x] + 7 h[x] + 7 nadh[x]				Fatty Acid Degradation	0	0	1000	0	0		lumped reaction for the beta-oxidation of an unsaturated fatty acid with double bond at an odd-numbered carbon NCD
FAO181p_even	Fatty acid oxidation	0	0	0	0	0	0	0	0	0	0	0	0	0	0	0	0	0	0	8 coa[x] + 8 h2o[x] + 8 nad[x] + nadph[x] + 8 o2[x] + odecoa[x] -> 9 accoa[x] + 8 h2o2[x] + 7 h[x] + 8 nadh[x] + nadp[x]				Fatty Acid Degradation	0	0	1000	0	0		lumped reaction for beta-oxidation of a monounsaturated fatty acid with double bond at even-numbered carbon NCD this lumped reaction also applies to beta-oxidation of a monounsaturated fatty acid with double bond at odd-numbered carbon via NADPH-dependent pathway (PMID:9837886) MM
FAO181p_odd	Fatty acid oxidation	0	0	0	0	0	0	0	0	0	0	0	0	0	0	0	0	0	0	8 coa[x] + 8 h2o[x] + 8 nad[x] + 7 o2[x] + odecoa[x] -> 9 accoa[x] + 7 h2o2[x] + 8 h[x] + 8 nadh[x]				Fatty Acid Degradation	0	0	1000	0	0		lumped reaction for the beta-oxidation of an unsaturated fatty acid with double bond at an odd-numbered carbon NCD
FAO182p_even/even	Fatty acid oxidation	0	0	0	0	0	0	0	0	0	0	0	0	0	0	0	0	0	0	8 coa[x] + 8 h2o[x] + 8 nad[x] + 2 nadph[x] + 8 o2[x] + ocdycacoa[x] -> 9 accoa[x] + 8 h2o2[x] + 6 h[x] + 8 nadh[x] + 2 nadp[x]				Fatty Acid Degradation	0	0	1000	0	0		lumped reaction for beta-oxidation of a unsaturated fatty acid with 2 double bonds both at even-numbered carbons NCD
FAO182p_even/odd	Fatty acid oxidation	0	0	0	0	0	0	0	0	0	0	0	0	0	0	0	0	0	0	8 coa[x] + 8 h2o[x] + 8 nad[x] + nadph[x] + 7 o2[x] + ocdycacoa[x] -> 9 accoa[x] + 7 h2o2[x] + 7 h[x] + 8 nadh[x] + nadp[x]				Fatty Acid Degradation	0	0	1000	0	0		lumped reaction for beta-oxidation of a unsaturated fatty acid with 2 double bonds, one at an even-numbered carbon and one at an odd-numbered carbon NCD
FAO182p_odd/odd	Fatty acid oxidation	0	0	0	0	0	0	0	0	0	0	0	0	0	0	0	0	0	0	8 coa[x] + 8 h2o[x] + 8 nad[x] + 6 o2[x] + ocdycacoa[x] -> 9 accoa[x] + 6 h2o2[x] + 8 h[x] + 8 nadh[x]				Fatty Acid Degradation	0	0	1000	0	0		lumped reaction for beta-oxidation of a unsaturated fatty acid with 2 double bonds both at odd-numbered carbons NCD
FAO240p	fatty acid oxidation (tetradecansoyl-CoA), peroxisomal	0	0	0	0	0	0	0	0	0	0	2.13663e-28	7.02951e-26	1.68794e-26	7.37137e-27	3.79252e-26	7.91622e-26	1.73922e-25	7.75597e-26	3 coa[x] + 3 h2o[x] + 3 nad[x] + 3 o2[x] + ttccoa[x] -> 3 accoa[x] + 3 h2o2[x] + 3 h[x] + 3 nadh[x] + stcoa[x]				Fatty Acid Degradation	0	0	1000	0	0		NCD
FAO80p	fatty acid oxidation (octanoyl-CoA), peroxisomal	-2.91864e-25	-3.47831e-29	-3.11121e-29	-3.31444e-29	-3.01813e-29	-3.43254e-29	-3.23073e-29	-2.96979e-29	-3.20078e-29	-2.83677e-29	0	0	0	0	0	0	0	0	3 coa[x] + 3 h2o[x] + 3 nad[x] + 3 o2[x] + occoa[x] -> 4 accoa[x] + 3 h2o2[x] + 3 h[x] + 3 nadh[x]				Fatty Acid Degradation	0	0	1000	0	0		Lumped reaction for oxidation from n-C8:0-CoA to accoa. NCD
HACD10p	3-hydroxyacyl-CoA dehydrogenase (3-oxohexacosyl-CoA), peroxisomal	0	0	0	0	0	0	0	0	0	0	0	0	0	0	0	0	0	0	3hxccoa[x] + nad[x] <=> 3ohxccoa[x] + h[x] + nadh[x]	(YKR009C)	YKR009C		Fatty Acid Degradation	1	-1000	1000	0	0	1.1.1.35	NCD
HACD4p	3-hydroxyacyl-CoA dehydrogenase (3-oxodecanoyl-CoA), peroxisomal	0	0	0	0	0	0	0	0	0	0	0	0	0	0	0	0	0	0	3odcoa[x] + h[x] + nadh[x] <=> 3hdcoa[x] + nad[x]	(YKR009C)	YKR009C		Fatty Acid Degradation	1	-1000	1000	0	0	1.1.1.35	NCD
HACD5p	3-hydroxyacyl-CoA dehydrogenase (3-oxodecanoyl-CoA), peroxisomal	0	9.35105e-30	6.73429e-30	7.45214e-30	7.34945e-30	8.91436e-30	8.09553e-30	6.9453e-30	8.80547e-30	7.80581e-30	0	1.33326e-25	3.25302e-26	1.34608e-26	7.14703e-26	1.50312e-25	3.28827e-25	1.54478e-25	3oddcoa[x] + h[x] + nadh[x] <=> 3hddcoa[x] + nad[x]	(YKR009C)	YKR009C		Fatty Acid Degradation	1	-1000	1000	0	0	1.1.1.35	NCD
HACD6p	3-Hydroxyacyl-CoA dehydrogenase (3-oxotetradecanoyl-CoA), peroxisomal	0	9.35105e-30	6.73433e-30	7.45218e-30	7.34945e-30	8.91436e-30	8.09553e-30	6.94534e-30	8.80547e-30	7.80585e-30	0	1.32685e-25	3.26904e-26	1.34608e-26	7.14703e-26	1.49991e-25	3.28507e-25	1.54318e-25	3otdcoa[x] + h[x] + nadh[x] <=> 3htdcoa[x] + nad[x]	(YKR009C)	YKR009C		Fatty Acid Degradation	1	-1000	1000	0	0	1.1.1.35	NCD
HACD7p	3-hydroxyacyl-CoA dehydrogenase (3-oxohexadecanoyl-CoA), peroxisomal	0	0	0	0	0	0	0	0	0	0	0	0	0	0	0	0	0	0	3ohdcoa[x] + h[x] + nadh[x] <=> 3hhdcoa[x] + nad[x]	(YKR009C)	YKR009C		Fatty Acid Degradation	1	-1000	1000	0	0	1.1.1.35	NCD
HACD8p	3-hydroxyacyl-CoA dehydrogenase (3-oxooctadecanoyl-CoA), peroxisomal	0	0	0	0	0	0	0	0	0	0	-2.40371e-28	-7.01883e-26	-1.69061e-26	-7.37137e-27	-3.78184e-26	-7.90019e-26	-1.73868e-25	-7.73994e-26	3ohodcoa[x] + h[x] + nadh[x] <=> 3hodcoa[x] + nad[x]	(YKR009C)	YKR009C		Fatty Acid Degradation	1	-1000	1000	0	0	1.1.1.35	NCD
ADCL	4-aminobenzoate synthase	-2.46286e-13	-1.82106e-13	-6.83235e-14	-7.378e-14	-2.17011e-13	-1.82256e-13	-2.98673e-13	-1.67812e-13	3.97044e-14	-1.70047e-13	-1.46369e-13	-8.90344e-14	-1.1693e-13	-3.57127e-13	-1.01608e-13	-8.50221e-14	-9.29648e-14	1.96693e-14	4adcho[c] -> 4abz[c] + h[c] + pyr[c]				Folate Metabolism	0	0	1000	0	0		Not in IUBMB. No EC EC: 4.1.3.38 IT
ADCS	4-amino-4-deoxychorismate synthase	-2.46286e-13	-1.82106e-13	-6.83235e-14	-7.378e-14	-2.17011e-13	-1.82256e-13	-2.98673e-13	-1.67812e-13	3.97044e-14	-1.70047e-13	-1.46369e-13	-8.90344e-14	-1.1693e-13	-3.57127e-13	-1.01608e-13	-8.50221e-14	-9.29648e-14	1.96693e-14	chor[c] + gln-L[c] -> 4adcho[c] + glu-L[c]	(YNR033W)	YNR033W		Folate Metabolism	0	0	1000	0	0		Not in IUBMB. No EC
AKP1	alkaline phosphatase (Dihydroneopterin)	0	0	0	0	0	0	0	0	0	0	0	0	0	0	0	0	0	0	ahdt[c] + 3 h2o[c] -> dhnpt[c] + 2 h[c] + 3 pi[c]	(YDR481C)	YDR481C		Folate Metabolism	0	0	1000	0	0	3.1.3.1	Wide specificity. Also catalyses transphosphorylations. The human placental enzyme is a zinc protein. Some enzymes hydrolyse diphosphate (cf. EC 3.6.1.1 inorganic diphosphatase)
ASPOcm	aspartate oxidase	0	0	0	0	0	0	0	0	0	0	0	-1.69627e-15	-4.08514e-16	1.10698e-17	1.29409e-15	2.63187e-16	6.20622e-16	-6.03227e-16	asp-L[c] + fad[m] -> fadh2[m] + iasp[c]				Folate Metabolism	0	0	1000	0	0		EC 1.4.3.- NCD
DHFRi	dihydrofolate reductase (irreversible)	0	0	0	0	0	0	0	0	0	0	0	0.00318497	0.00316494	0.0031449	0.00312487	0.00310484	0.00308481	0.00306478	dhf[c] + h[c] + nadph[c] -> nadp[c] + thf[c]	(YOR236W)	YOR236W		Folate Metabolism	0	0	1000	0	0	1.5.1.3	NCD
DHFRim	dihydrofolate reductase, mitochondrial	0.00340531	0.00338528	0.00336525	0.00334522	0.00332519	0.00330515	0.00328512	0.00326509	0.00324506	0.00322503	0.003205	0	0	0	0	0	0	0	dhf[m] + h[m] + nadph[m] -> nadp[m] + thf[m]	(YOR236W)	YOR236W		Folate Metabolism	0	0	1000	0	0	1.5.1.3	NCD
DHFS	dihydrofolate synthase	-2.46286e-13	-1.82106e-13	-6.83235e-14	-7.378e-14	-2.17011e-13	-1.82256e-13	-2.98673e-13	-1.67812e-13	3.97044e-14	-1.70047e-13	-1.46369e-13	-8.90344e-14	-1.1693e-13	-3.57127e-13	-1.01608e-13	-8.50221e-14	-9.29648e-14	1.96693e-14	atp[c] + dhpt[c] + glu-L[c] -> adp[c] + dhf[c] + pi[c]				Folate Metabolism	0	0	1000	0	0	6.3.2.12	none
DHNPAm	dihydroneopterin aldolase	-2.46286e-13	-1.82106e-13	-6.83235e-14	-7.378e-14	-2.17011e-13	-1.82256e-13	-2.98673e-13	-1.67812e-13	3.97044e-14	-1.70047e-13	-1.46369e-13	-8.90344e-14	-1.1693e-13	-3.57127e-13	-1.01608e-13	-8.50221e-14	-9.29648e-14	1.96693e-14	dhnpt[m] -> 2ahhmp[m] + gcald[m] + h[m]	(YNL256W)	YNL256W		Folate Metabolism	0	0	1000	0	0	4.1.2.25	NCD
DHPSm	dihydropteroate synthase, mitochondrial	-2.46286e-13	-1.82106e-13	-6.83235e-14	-7.378e-14	-2.17011e-13	-1.82256e-13	-2.98673e-13	-1.67812e-13	3.97044e-14	-1.70047e-13	-1.46369e-13	-8.90344e-14	-1.1693e-13	-3.57127e-13	-1.01608e-13	-8.50221e-14	-9.29648e-14	1.96693e-14	2ahhmp[m] + 4abz[m] -> dhpt[m] + h2o[m]	(YNL256W)	YNL256W		Folate Metabolism	0	0	1000	0	0	2.5.1.15	NCD
DNMPPA	Dihydroneopterin monophosphate dephosphorylase	-2.46286e-13	-1.82106e-13	-6.83235e-14	-7.378e-14	-2.17011e-13	-1.82256e-13	-2.98673e-13	-1.67812e-13	3.97044e-14	-1.70047e-13	-1.46369e-13	-8.90344e-14	-1.1693e-13	-3.57127e-13	-1.01608e-13	-8.50221e-14	-9.29648e-14	1.96693e-14	dhpmp[c] + h2o[c] -> dhnpt[c] + pi[c]	(YDL100C)	YDL100C		Folate Metabolism	0	0	1000	0	0		JLR- Neidhardt page 667
DNTPPA	Dihydroneopterin triphosphate pyrophosphatase	-2.46286e-13	-1.82106e-13	-6.83235e-14	-7.378e-14	-2.17011e-13	-1.82256e-13	-2.98673e-13	-1.67812e-13	3.97044e-14	-1.70047e-13	-1.46369e-13	-8.90344e-14	-1.1693e-13	-3.57127e-13	-1.01608e-13	-8.50221e-14	-9.29648e-14	1.96693e-14	ahdt[c] + h2o[c] -> dhpmp[c] + h[c] + ppi[c]				Folate Metabolism	0	0	1000	0	0		JLR- Neidhardt pg 667
FMETTRSm	Methionyl-tRNA formyltransferase, mitochondrial	0	0	0	0	0	0	0	0	0	0	0	0	0	0	0	0	0	0	10fthf[m] + mettrna[m] -> fmettrna[m] + h[m] + thf[m]	(YBL013W)	YBL013W		Folate Metabolism	0	0	1000	0	0	2.1.2.9	NCD
FOLD3m	dihydropteroate synthase, mitochondrial	0	0	0	0	0	0	0	0	0	0	0	0	0	0	0	0	0	0	2ahhmd[m] + 4abz[m] -> dhpt[m] + ppi[m]	(YNL256W)	YNL256W		Folate Metabolism	0	0	1000	0	0	2.5.1.15	NCD
FTHFCL	5-formethyltetrahydrofolate cyclo-ligase	0	0	0	0	0	0	0	0	0	0	0	0	0	0	0	0	0	0	5fthf[c] + atp[c] -> adp[c] + methf[c] + pi[c]	(YER183C)	YER183C		Folate Metabolism	0	0	1000	0	0	6.3.3.2	NCD
FTHFCLm	5-formethyltetrahydrofolate cyclo-ligase, mitochondrial	0	0	0	0	0	0	0	0	0	0	0	0	0	0	0	0	0	0	5fthf[m] + atp[m] -> adp[m] + methf[m] + pi[m]				Folate Metabolism	0	0	1000	0	0	6.3.3.2	NCD
FTHFI	5-Formyltetrahydrofolate:10-Formyltetrahydrofolate isomerase	0	0	0	0	0	0	0	0	0	0	0	0	0	0	0	0	0	0	5fthf[c] + atp[c] + h2o[c] -> 10fthf[c] + adp[c] + pi[c]				Folate Metabolism	0	0	1000	0	0		NCD
FTHFL	formate-tetrahydrofolate ligase	-14.5605	-14.2553	-13.9958	-13.7363	-13.4768	-13.2173	-12.9578	-12.6983	-12.4388	-12.1793	-12.9295	-12.8289	-12.6715	-12.5141	-12.3567	-12.1993	-12.0419	-11.8844	atp[c] + for[c] + thf[c] <=> 10fthf[c] + adp[c] + pi[c]	(YGR204W)	YGR204W		Folate Metabolism	1	-1000	1000	0	0	6.3.4.3	LOCUS:YGR204W#ABBREVIATION:ADE3#ECNUMBERS:1.5.1.5,3.5.4.9,6.3.4.3#
FTHFLm	formate-tetrahydrofolate ligase, mitochondrial	0	2.0728e-20	1.80686e-20	2.18523e-20	1.94698e-20	2.04741e-20	1.93067e-20	1.95648e-20	2.00805e-20	1.93396e-20	0	0	0	0	0	0	0	0	atp[m] + for[m] + thf[m] <=> 10fthf[m] + adp[m] + pi[m]	(YBR084W)	YBR084W		Folate Metabolism	1	-1000	1000	0	0	6.3.4.3	NCD
GTPCI	GTP cyclohydrolase I	-2.46286e-13	-1.82106e-13	-6.83235e-14	-7.378e-14	-2.17011e-13	-1.82256e-13	-2.98673e-13	-1.67812e-13	3.97044e-14	-1.70047e-13	-1.46369e-13	-8.90344e-14	-1.1693e-13	-3.57127e-13	-1.01608e-13	-8.50221e-14	-9.29648e-14	1.96693e-14	gtp[c] + h2o[c] -> ahdt[c] + for[c]	(YGR267C)	YGR267C		Folate Metabolism	0	0	1000	0	0	3.5.4.16	The reaction involves hydrolysis of two C-N bonds and isomerization of the pentose unit; the recyclization may be non-enzymic
HPPKm	2-amino-4-hydroxy-6-hydroxymethyldihydropteridine diphosphokinase, mitochondrial	3.20771e-27	0	0	0	0	0	0	0	0	0	0	0	0	0	0	0	0	0	2ahhmp[m] + atp[m] -> 2ahhmd[m] + amp[m] + h[m]	(YNL256W)	YNL256W		Folate Metabolism	0	0	1000	0	0	2.7.6.3	NCD
MTHFC	methenyltetrahydrofolate cyclohydrolase	14.8086	14.502	14.241	13.9801	13.7191	13.4582	13.1972	12.9362	12.6753	12.4143	13.163	13.061	12.9021	12.7432	12.5844	12.4255	12.2666	12.1077	h2o[c] + methf[c] <=> 10fthf[c]	(YGR204W)	YGR204W		Folate Metabolism	1	-1000	1000	0	0	3.5.4.9	LOCUS:YGR204W#ABBREVIATION:ADE3#ECNUMBERS:1.5.1.5,3.5.4.9,6.3.4.3#
MTHFCm	methenyltetrahydrifikate cyclohydrolase, mitochondrial	0	-2.0728e-20	-1.80687e-20	-2.18523e-20	-1.94699e-20	-2.0474e-20	-1.93067e-20	-1.95648e-20	-2.00806e-20	-1.93396e-20	0	0	0	0	0	0	0	0	h2o[m] + methf[m] <=> 10fthf[m]	(YBR084W)	YBR084W		Folate Metabolism	1	-1000	1000	0	0	3.5.4.9	NCD
MTHFD	methylenetetrahydrofolate dehydrogenase (NADP)	14.8086	14.502	14.241	13.9801	13.7191	13.4582	13.1972	12.9362	12.6753	12.4143	13.163	13.061	12.9021	12.7432	12.5844	12.4255	12.2666	12.1077	mlthf[c] + nadp[c] <=> h[c] + methf[c] + nadph[c]	(YGR204W)	YGR204W		Folate Metabolism	1	-1000	1000	0	0	1.5.1.5	LOCUS:YGR204W#ABBREVIATION:ADE3#ECNUMBERS:1.5.1.5,3.5.4.9,6.3.4.3#
MTHFD2	methylenetetrahydrofolate dehydrogenase (NAD)	0	0	0	0	0	0	0	0	0	0	0	0	0	0	0	0	0	0	mlthf[c] + nad[c] -> h[c] + methf[c] + nadh[c]	(YKR080W)	YKR080W		Folate Metabolism	0	0	1000	0	0	1.5.1.15	NCD
MTHFDm	methylenetetrahydrofolate dehydrogenase (NADP), mitochondrial	0	-2.07279e-20	-1.80687e-20	-2.18521e-20	-1.94699e-20	-2.04742e-20	-1.93068e-20	-1.95646e-20	-2.00805e-20	-1.93396e-20	0	0	0	0	0	0	0	0	mlthf[m] + nadp[m] <=> h[m] + methf[m] + nadph[m]	(YBR084W)	YBR084W		Folate Metabolism	1	-1000	1000	0	0	1.5.1.5	NCD
MTHFR3	5,10-methylenetetrahydrofolatereductase (NADPH)	0.0656468	0.0652607	0.0648745	0.0644884	0.0641022	0.063716	0.0633299	0.0629437	0.0625576	0.0621714	0.0617853	0.0613991	0.0610129	0.0606268	0.0602406	0.0598545	0.0594683	0.0590821	h[c] + mlthf[c] + nadph[c] -> 5mthf[c] + nadp[c]	(YPL023C) or (YGL125W)	YGL125W YPL023C		Folate Metabolism	0	0	1000	0	0	1.5.1.20	NCD
QULNS	quinolinate synthase	0	0	0	0	0	0	0	0	0	0	0	-1.69627e-15	-4.08514e-16	1.10698e-17	1.29409e-15	2.63187e-16	6.20622e-16	-6.03227e-16	dhap[c] + iasp[c] -> 2 h2o[c] + h[c] + pi[c] + quln[c]				Folate Metabolism	0	0	1000	0	0		none
THFATm	tetrahydrofolate aminomethyltransferase, mitochondrial	0	0	0	0	0	0	0	0	0	0	0	0	0	0	0	0	0	0	h2o[m] + methf[m] -> 5fthf[m] + h[m]	(YDR019C) and (YMR189W) and (YAL044C) and (YBR221C and YER178W)	YAL044C YBR221C YDR019C YER178W YMR189W		Folate Metabolism	0	0	1000	0	0	2.1.2.10	NCD
THFGLUS	Tetrahydrofolate:L-glutamate gamma-ligase (ADP-forming)	0	0	0	0	0	0	0	0	0	0	0	0	0	0	0	0	0	0	atp[c] + glu-L[c] + thf[c] <=> adp[c] + h[c] + pi[c] + thfglu[c]	(YKL132C) or (YMR113W) or (YOR241W)	YKL132C YMR113W YOR241W		Folate Metabolism	1	-1000	1000	0	0	6.3.2.17	NCD
FBP26	Fructose-2,6-bisphosphate 2-phosphatase	0	0	0	0	0	0	0	0	0	0	0	0	0	0	0	0	0	0	f26bp[c] + h2o[c] -> f6p[c] + pi[c]	(YJL155C)	YJL155C		Fructose and Mannose Metabolism	0	0	1000	0	0	3.1.3.46	IF
FRUK	fructose-1-phosphate kinase	0	0	0	0	0	0	0	0	0	0	0	0	0	0	0	0	0	0	atp[c] + f1p[c] -> adp[c] + fdp[c] + h[c]				Fructose and Mannose Metabolism	0	0	1000	0	0	2.7.1.56	none
MAN1PT	mannose-1-phosphate guanylyltransferase	0.764209	0.759713	0.755218	0.750723	0.746227	0.741732	0.737236	0.732741	0.728246	0.72375	0.719255	0.71476	0.710264	0.705769	0.701274	0.696778	0.692283	0.687788	gtp[c] + h[c] + man1p[c] -> gdpmann[c] + ppi[c]	(YDL055C)	YDL055C		Fructose and Mannose Metabolism	0	0	1000	0	0	2.7.7.13	IF
MAN6PI	mannose-6-phosphate isomerase	-0.764209	-0.759713	-0.755218	-0.750723	-0.746227	-0.741732	-0.737236	-0.732741	-0.728246	-0.72375	-0.719255	-0.71476	-0.710264	-0.705769	-0.701274	-0.696778	-0.692283	-0.687788	man6p[c] <=> f6p[c]	(YER003C)	YER003C		Fructose and Mannose Metabolism	1	-1000	1000	0	0	5.3.1.8	LOCUS:YER003C#ABBREVIATION:PMI40#ECNUMBERS:5.3.1.8#
PFK26	6-phosphofructo-2-kinase	0	0	0	0	0	0	0	0	0	0	0	0	0	0	0	0	0	0	atp[c] + f6p[c] -> adp[c] + f26bp[c] + h[c]	(YIL107C) or (YOL136C)	YIL107C YOL136C		Fructose and Mannose Metabolism	0	0	1000	0	0	2.7.1.105	IF
PMANM	phosphomannomutase	-0.764209	-0.759713	-0.755218	-0.750723	-0.746227	-0.741732	-0.737236	-0.732741	-0.728246	-0.72375	-0.719255	-0.71476	-0.710264	-0.705769	-0.701274	-0.696778	-0.692283	-0.687788	man1p[c] <=> man6p[c]	(YFL045C)	YFL045C		Fructose and Mannose Metabolism	1	-1000	1000	0	0	5.4.2.8	LOCUS:YFL045C#ABBREVIATION:SEC53#ECNUMBERS:5.4.2.8#
DGGH	alpha-D-glucoside glucohydrase	0	0	0	0	0	0	0	0	0	0	0	0	0	0	0	0	0	0	6dg[c] + h2o[c] -> gal[c] + glc-D[c]	(YJL221C)	YJL221C		Galactose metabolism	0	0	1000	0	0		NCD
EPMGH	Epimelibiose galactohydrolase	0	0	0	0	0	0	0	0	0	0	0	0	0	0	0	0	0	0	epm[c] + h2o[c] <=> gal[c] + man[c]	(YBR184W)	YBR184W		Galactose metabolism	1	-1000	1000	0	0	3.2.1.22	NCD
GALIGH	1-alpha-D-Galactosyl-myo-inositol galactohydrolase	0	0	0	0	0	0	0	0	0	0	0	0	0	0	0	0	0	0	1Dgali[c] + h2o[c] <=> gal[c] + inost[c]	(YBR184W)	YBR184W		Galactose metabolism	1	-1000	1000	0	0	3.2.1.22	NCD
GALK	galactokinase	0	0	0	0	0	0	0	0	0	0	0	0	0	0	0	0	0	0	atp[c] + gal[c] -> adp[c] + gal1p[c] + h[c]	(YBR020W)	YBR020W		Galactose metabolism	0	0	1000	0	0	2.7.1.6	LOCUS:YBR020W#ABBREVIATION:GAL1#ECNUMBERS:2.7.1.6#
GALS3	a-galactosidase (melibiose)	0	0	0	0	0	0	0	0	0	0	0	0	0	0	0	0	0	0	h2o[c] + melib[c] -> gal[c] + glc-D[c]	(YBR184W)	YBR184W		Galactose metabolism	0	0	1000	0	0	3.2.1.22	JLR
GALT	galactose-1-phosphate uridylyltransferase	-998.414	-998.423	-998.433	-998.442	-998.451	-998.461	-998.47	-998.479	-998.489	-998.498	-998.507	-998.517	-998.526	-998.535	-998.545	-998.554	-998.563	-998.573	gal1p[c] + h[c] + utp[c] <=> ppi[c] + udpgal[c]	(YBR018C)	YBR018C		Galactose metabolism	1	-1000	1000	0	0	2.7.7.10	LOCUS:YBR018C#ABBREVIATION:GAL7#ECNUMBERS:2.7.7.10#
GALU	UTP-glucose-1-phosphate uridylyltransferase	1000	1000	1000	1000	1000	1000	1000	1000	1000	1000	1000	1000	1000	1000	1000	1000	1000	1000	g1p[c] + h[c] + utp[c] <=> ppi[c] + udpg[c]	(YKL035W) or (YHL012W)	YHL012W YKL035W		Galactose metabolism	1	-1000	1000	0	0	2.7.7.9	LOCUS:YHL012W#ECNUMBERS:2.7.7.9#
GGLGH	Galactosylglycerol galactohydrolase	0	0	0	0	0	0	0	0	0	0	0	0	0	0	0	0	0	0	ggl[c] + h2o[c] <=> gal[c] + glyc[c]	(YBR184W)	YBR184W		Galactose metabolism	1	-1000	1000	0	0	3.2.1.22	NCD
MALT	alpha-glucosidase	0	0	0	0	0	0	0	0	0	0	0	0	0	0	0	0	0	0	h2o[c] + malt[c] -> 2 glc-D[c]	(YJL216C) or (YGR287C) or (YBR299W) or (YJL221C) or (YGR292W) or (YIL172C)	YBR299W YGR287C YGR292W YIL172C YJL216C YJL221C		Galactose metabolism	0	0	1000	0	0	3.2.1.20	IF
MELTGH	Melibiitol galactohydrolase	0	0	0	0	0	0	0	0	0	0	0	0	0	0	0	0	0	0	h2o[c] + melt[c] <=> gal[c] + sbt-D[c]	(YBR184W)	YBR184W		Galactose metabolism	1	-1000	1000	0	0	3.2.1.22	NCD
RAFGH	Raffinose galactohydrolase	0	0	0	0	0	0	0	0	0	0	0	0	0	0	0	0	0	0	h2o[c] + raffin[c] -> gal[c] + sucr[c]	(YBR184W)	YBR184W		Galactose metabolism	0	0	1000	0	0	3.2.1.22	NCD
UDPG4E	UDPglucose 4-epimerase	0	0	0	0	0	0	0	0	0	0	0	0	0	0	0	0	0	0	udpg[c] <=> udpgal[c]	(YBR019C)	YBR019C		Galactose metabolism	1	-1000	1000	0	0	5.1.3.2	LOCUS:YBR019C#ABBREVIATION:GAL10#ECNUMBERS:5.1.3.2,,,5.1.3.3#
UGLT	UDPglucose--hexose-1-phosphate uridylyltransferase	998.414	998.423	998.433	998.442	998.451	998.461	998.47	998.479	998.489	998.498	998.507	998.517	998.526	998.535	998.545	998.554	998.563	998.573	gal1p[c] + udpg[c] <=> g1p[c] + udpgal[c]	(YBR018C)	YBR018C		Galactose metabolism	1	-1000	1000	0	0	2.7.7.12	NCD
G6PDA	glucosamine-6-phosphate deaminase	0	0	0	0	0	0	0	0	0	0	0	0	0	0	0	0	0	0	gam6p[c] + h2o[c] -> f6p[c] + nh4[c]				Glucosamine Metabolism	0	0	1000	0	0	3.5.99.6	Previously EC 5.3.1.10
ABTA	4-aminobutyrate transaminase	0	0	0	0	0	0	0	0	0	0	0	0	0	0	0	0	0	0	4abut[c] + akg[c] -> glu-L[c] + sucsal[c]	(YGR019W)	YGR019W		Glutamate metabolism	0	0	1000	0	0	2.6.1.19	LOCUS:YGR019W#ABBREVIATION:UGA1#ECNUMBERS:2.6.1.19#
ACGAM6PS	N-acetylglucosamine-6-phosphate synthase	0	0	0	0	0	0	0	0	0	0	0	0	0	0	0	0	0	0	accoa[c] + gam6p[c] <=> acgam6p[c] + coa[c] + h[c]	(YFL017C)	YFL017C		Glutamate metabolism	1	-1000	1000	0	0	2.3.1.4	NCD
ACGAMPM	phosphoacetylglucosamine mutase	0	0	0	0	0	0	0	0	0	0	0	0	0	0	0	0	0	0	acgam6p[c] <=> acgam1p[c]	(YEL058W)	YEL058W		Glutamate metabolism	1	-1000	1000	0	0	5.4.2.3	NCD
CHTNS	chitin synthase	0	0	0	0	0	0	0	0	0	0	0	0	0	0	0	0	0	0	udpacgal[c] -> chitin[c] + h[c] + udp[c]	(YNL192W) or (YBR023C) or (YBR038W)	YBR023C YBR038W YNL192W		Glutamate metabolism	0	0	1000	0	2	2.4.1.16	NCD
CSNATirp	carnitine O-acetyltransferase, reverse direction, peroxisomal	0	0	0	0	0	0	0	0	0	0	0	0	0	0	0	0	0	0	accoa[x] + crn[x] -> acrn[x] + coa[x]	(YML042W)	YML042W		Glutamate metabolism	0	0	1000	0	0	2.3.1.7	NCD
GLUDC	Glutamate Decarboxylase	-1.49718e-26	0	0	0	0	0	0	0	0	0	0	-6.53857e-27	-8.91623e-27	3.56649e-27	3.7151e-27	-4.60672e-27	-2.08045e-27	-1.81445e-25	glu-L[c] + h[c] -> 4abut[c] + co2[c]	(YMR250W)	YMR250W		Glutamate metabolism	0	0	1000	0	0	4.1.1.15	JLR- added h to balance
GLUDxi	glutamate dehydrogenase (NAD)	3.16246	3.32597	3.32168	3.31738	3.31309	3.30879	3.30449	3.3002	3.2959	3.29161	3.12938	0.675886	0.578554	0.481221	0.383888	0.286556	0.189223	0	glu-L[c] + h2o[c] + nad[c] -> akg[c] + h[c] + nadh[c] + nh4[c]	(YDL215C)	YDL215C		Glutamate metabolism	0	0	1000	0	0	1.4.1.2	NCD
GLUDy	glutamate dehydrogenase (NADP)	-14.9133	-14.8752	-14.715	-14.5548	-14.3946	-14.2344	-14.0742	-13.9139	-13.7537	-13.5935	-14.285	-11.8346	-11.6834	-11.5322	-11.3811	-11.2299	-11.0788	-10.8357	glu-L[c] + h2o[c] + nadp[c] <=> akg[c] + h[c] + nadph[c] + nh4[c]	(YAL062W) or (YOR375C)	YAL062W YOR375C		Glutamate metabolism	1	-1000	1000	0	0	1.4.1.4	LOCUS:YOR375C#ABBREVIATION:GDH1#ECNUMBERS:1.4.1.4#
GLUSx	glutamate synthase (NADH2)	0	0	0	0	0	0	0	0	0	0	0	0	0	0	0	0	0	0	akg[c] + gln-L[c] + h[c] + nadh[c] -> 2 glu-L[c] + nad[c]	(YDL171C)	YDL171C		Glutamate metabolism	0	0	1000	0	0	1.4.1.14	LOCUS:YDL171C#ABBREVIATION:GLT1#ECNUMBERS:1.4.1.13#
P5CDm	1-pyrroline-5-carboxylate dehydrogenase, mitochondrial	0	0	0	0	0	0	0	0	0	0	0	0	0	0	0	0	0	0	1pyr5c[m] + 2 h2o[m] + nad[m] -> glu-L[m] + h[m] + nadh[m]				Glutamate metabolism	0	0	1000	0	0	1.5.1.12	NCD
PGAMT	phosphoglucosamine mutase	0	0	0	0	0	0	0	0	0	0	0	0	0	0	0	0	0	0	gam1p[c] <=> gam6p[c]	(YEL058W)	YEL058W		Glutamate metabolism	1	-1000	1000	0	0	5.4.2.10	involved in the pathway for bacterial cell-wall peptidoglycan and lipopolysaccharide biosyntheses, being an essential step in the pathway for UDP-N-acetylglucosamine biosynthesis.
PYR5CDm	D1-pyrroline-5-carboxylate dehydrogenase, mitochondrial	-1.04985e-27	7.85867e-25	7.01171e-25	6.42636e-25	6.64245e-25	7.21041e-25	6.75257e-25	8.12858e-25	7.30065e-25	8.14928e-25	-5.19275e-25	1.25321e-26	1.58807e-26	2.66282e-26	2.00125e-26	1.20748e-26	-6.13183e-28	3.92385e-26	glu5sa[m] + h2o[m] + nadp[m] -> glu-L[m] + 2 h[m] + nadph[m]	(YHR037W)	YHR037W		Glutamate metabolism	0	0	1000	0	0	1.5.1.12	NCD
SSALy	succinate-semialdehyde dehydrogenase (NADP)	0	0	0	0	0	0	0	0	0	0	0	0	0	0	0	0	0	0	h2o[c] + nadp[c] + sucsal[c] -> 2 h[c] + nadph[c] + succ[c]	(YBR006W)	YBR006W		Glutamate metabolism	0	0	1000	0	0	1.2.1.16	LOCUS:YBR006W#ABBREVIATION:UGA2#ECNUMBERS:1.2.1.16#
UDPACGLP	UDP-N-acetylglucosamine diphosphorylase	0	0	0	0	0	0	0	0	0	0	0	0	0	0	0	0	0	0	acgam1p[c] + h[c] + utp[c] <=> ppi[c] + udpacgal[c]	(YDL103C)	YDL103C		Glutamate metabolism	1	-1000	1000	0	0	2.7.7.23	NCD
ANS	anthranilate synthase	0.0268641	0.0267061	0.0265481	0.02639	0.026232	0.026074	0.025916	0.025758	0.0255999	0.0254419	0.0252839	0.0251259	0.0249678	0.0248098	0.0246518	0.0244938	0.0243357	0.0241777	chor[c] + gln-L[c] -> anth[c] + glu-L[c] + h[c] + pyr[c]	(YER090W) or (YKL211C)	YER090W YKL211C		Glutamine Metabolism	0	0	1000	0	0	4.1.3.27	LOCUS:YER090W#ABBREVIATION:TRP2#ECNUMBERS:4.1.3.27#
GF6PTA	glutamine-fructose-6-phosphate transaminase	0	0	0	0	0	0	0	0	0	0	0	0	0	0	0	0	0	0	f6p[c] + gln-L[c] -> gam6p[c] + glu-L[c]	(YKL104C) or (YMR085W) or (YMR084W)	YKL104C YMR084W YMR085W		Glutamine Metabolism	0	0	1000	0	0	2.6.1.16	LOCUS:YMR084W#
GLNS	glutamine synthetase	0.773289	0.768741	0.764192	0.759643	0.755094	0.750546	0.745997	0.741448	0.736899	0.732351	0.727802	0.723253	0.718704	0.714155	0.709607	0.705058	0.700509	0.69596	atp[c] + glu-L[c] + nh4[c] -> adp[c] + gln-L[c] + h[c] + pi[c]	(YPR035W)	YPR035W		Glutamine Metabolism	0	0	1000	0	0	6.3.1.2	LOCUS:YPR035W#ABBREVIATION:GLN1#ECNUMBERS:6.3.1.2#
GLNTRS	Glutaminyl-tRNA synthetase	0	0	0	0	0	0	0	0	0	0	0	0	0	0	0	0	0	0	atp[c] + gln-L[c] + trnagln[c] -> amp[c] + glntrna[c] + ppi[c]	(YOR168W)	YOR168W		Glutamine Metabolism	0	0	1000	0	0	6.1.1.18	LOCUS:YOR168W#ABBREVIATION:GLN4#ECNUMBERS:6.1.1.18#
GLUN	glutaminase	0	0	0	0	0	0	0	0	0	0	0	0	0	0	0	0	0	0	gln-L[c] + h2o[c] -> glu-L[c] + nh4[c]				Glutamine Metabolism	0	0	1000	0	0	3.5.1.2	none
GLUTRS	Glutamyl-tRNA synthetase	0	0	0	0	0	0	0	0	0	0	0	0	0	0	0	0	0	0	atp[c] + glu-L[c] + trnaglu[c] -> amp[c] + glutrna[c] + ppi[c]	(YGL245W)	YGL245W		Glutamine Metabolism	0	0	1000	0	0	6.1.1.17	LOCUS:YGL245W#ECNUMBERS:6.1.1.17#
GLUTRSm	glutamyl-tRNA synthetase, mitochondrial	0	0	0	0	0	0	0	0	0	0	0	0	0	0	0	0	0	0	atp[m] + glu-L[m] + trnaglu[m] -> amp[m] + glutrna[m] + ppi[m]	(YOL033W)	YOL033W		Glutamine Metabolism	0	0	1000	0	0	6.1.1.17	NCD
ALCD19y	alcohol dehydrogenase (glycerol, NADP)	0	0	0	0	0	0	0	0	0	0	0	0	0	0	0	0	0	0	glyald[c] + h[c] + nadph[c] -> glyc[c] + nadp[c]	(YHR104W)	YHR104W		Glycerolipid Metabolism	0	0	1000	0	0		NCD
ALCD2m	alcohol dehydrogenase (ethanol), mitochondrial	0	6.41445e-25	-2.13816e-25	-2.13943e-25	-6.41216e-25	2.1379e-25	0	4.27656e-25	6.12139e-28	4.27426e-25	0	0	0	0	0	0	0	0	etoh[m] + nad[m] <=> acald[m] + h[m] + nadh[m]	(YMR083W)	YMR083W		Glycerolipid Metabolism	1	-1000	1000	0	0	1.1.1.1	IF
DHAK	dihydroxyacetone kinase	0	0	0	0	0	0	0	0	0	0	0	0	0	0	0	0	0	0	atp[c] + dha[c] -> adp[c] + dhap[c] + h[c]	(YML070W) or (YFL053W)	YFL053W YML070W		Glycerolipid Metabolism	0	0	1000	0	0	2.7.1.29	NCD
G3PD1ir	glycerol-3-phosphate dehydrogenase (NAD)	0	0.0232268	0.0230893	0.0229519	0.0228145	0.022677	0.0225396	0.0224022	0.0222647	0.0221273	0	0.0218524	0.021715	0.0215775	0.0214401	0.0213027	0.0211652	0.0210278	dhap[c] + h[c] + nadh[c] -> glyc3p[c] + nad[c]	(YDL022W)	YDL022W		Glycerolipid Metabolism	0	0	1000	0	0	1.1.1.8	JLR- added to fix dupliction of glyc3p
G3PD1irm	glycerol-3-phosphate dehydrogenase (NAD), mitochondrial	6.12139e-27	0	0	0	0	0	0	0	0	0	0	0	0	0	0	0	0	0	dhap[m] + h[m] + nadh[m] -> glyc3p[m] + nad[m]	(YOL059W)	YOL059W		Glycerolipid Metabolism	0	0	1000	0	0	1.1.1.8	NCD
G3PDm	glycerol-3-phosphate dehydrogenase (FAD), mitochondrial	0	0	0	0	0	0	0	0	0	0	0	0	0	0	0	0	0	0	fad[m] + glyc3p[m] -> dhap[m] + fadh2[m]	(YIL155C)	YIL155C		Glycerolipid Metabolism	0	0	1000	0	0	1.1.99.5	replaces old version which contains redundant metabolite (gly3p) NCD
G3PT	glycerol-3-phosphatase	0	0	0	0	0	0	0	0	0	0	0	0	0	0	0	0	0	0	glyc3p[c] + h2o[c] -> glyc[c] + pi[c]	(YIL053W) or (YER062C)	YER062C YIL053W		Glycerolipid Metabolism	0	0	1000	0	0		EC 3.1.3.- NCD
GLYK	glycerol kinase	0	1.58769e-24	1.39003e-24	1.63432e-24	1.46008e-24	1.58049e-24	1.50958e-24	1.48845e-24	1.48976e-24	1.47154e-24	0	0	0	0	0	0	0	0	atp[c] + glyc[c] -> adp[c] + glyc3p[c] + h[c]	(YHL032C)	YHL032C		Glycerolipid Metabolism	0	0	1000	0	0	2.7.1.30	LOCUS:YHL032C#ABBREVIATION:GUT1#ECNUMBERS:2.7.1.30#
TRIGS_SC	triglycerol synthesis	0.00624307	0.00620635	0.00616962	0.0061329	0.00609617	0.00605945	0.00602273	0.005986	0.00594928	0.00591255	0.00587583	0.00583911	0.00580238	0.00576566	0.00572894	0.00569221	0.00565549	0.00561876	0.01 12dgr_SC[c] + 0.02 dcacoa[c] + 0.06 ddcacoa[c] + 0.17 hdcoa[c] + 0.09 ocdycacoa[c] + 0.24 odecoa[c] + 0.27 pmtcoa[c] + 0.05 stcoa[c] + 0.1 tdcoa[c] -> coa[c] + 0.01 triglyc_SC[c]				Glycerolipid Metabolism	0	0	1000	0	0		NCD
AGT	alanine-glyoxylate transaminase	0.0456585	-5.80117e-33	-2.20445e-31	-2.61053e-32	-5.77217e-31	-1.85638e-31	-8.12164e-32	-2.29146e-31	-1.34297e-30	-1.59532e-32	1.00961	1.16859	1.27067	1.37276	1.47484	1.57692	1.67901	1.78109	ala-L[c] + glx[c] <=> gly[c] + pyr[c]	(YFL030W)	YFL030W		Glycine and Serine Metabolism	1	-1000	1000	0	0	2.6.1.44	NCD
CYSTS	cystathionine beta-synthase	0	0	0	0	0	0	0	0	0	0	0	0	0	0	0	0	0	0	hcys-L[c] + ser-L[c] -> cyst-L[c] + h2o[c]	(YGR155W)	YGR155W		Glycine and Serine Metabolism	0	0	1000	0	0	4.2.1.22	NCD
GCC2am	glycine-cleavage complex (lipoamide), mitochondrial	0	0	0	0	0	0	0	0	0	0	0	0	0	0	0	0	0	0	gly[m] + h[m] + lpam[m] <=> alpam[m] + co2[m]	(YDR019C) and (YMR189W) and (YFL018C) and (YAL044C)	YAL044C YDR019C YFL018C YMR189W		Glycine and Serine Metabolism	1	-1000	1000	0	0	1.4.4.2	NCD
GCC2bim	glycine-cleavage system (lipoamide) irreversible, mitochondrial	0	0	0	0	0	0	0	0	0	0	0	0	0	0	0	0	0	0	alpam[m] + thf[m] -> dhlam[m] + mlthf[m] + nh4[m]	(YDR019C) and (YMR189W) and (YFL018C) and (YAL044C)	YAL044C YDR019C YFL018C YMR189W		Glycine and Serine Metabolism	0	0	1000	0	0	2.1.2.10	NCD
GCC2cm	glycine-cleavage complex (lipoamide), mitochondrial	-1000	-999.852	-999.75	-999.648	-999.546	-999.444	-999.342	-999.24	-999.138	-999.036	-999.943	-1000	-1000	-1000	-1000	-1000	-1000	-1000	dhlam[m] + nad[m] <=> h[m] + lpam[m] + nadh[m]	(YMR189W) and (YDR019C) and (YFL018C) and (YAL044C)	YAL044C YDR019C YFL018C YMR189W		Glycine and Serine Metabolism	1	-1000	1000	0	0	1.8.1.4	NCD
GCCam	glycine-cleavage complex (lipoylprotein), mitochondrial	7.0963	6.92211	6.79357	6.66504	6.53651	6.40797	6.27944	6.15091	6.02237	5.89384	6.77492	6.80536	6.77891	6.75246	6.72601	6.69956	6.67312	6.64667	gly[m] + h[m] + lpro[m] <=> alpro[m] + co2[m]	(YMR189W) and (YDR019C) and (YFL018C) and (YAL044C)	YAL044C YDR019C YFL018C YMR189W		Glycine and Serine Metabolism	1	-1000	1000	0	0	1.4.4.2	NCD
GCCbim	glycine-cleavage complex (lipoylprotein) irreversible, mitochondrial	7.0963	6.92211	6.79357	6.66504	6.53651	6.40797	6.27944	6.15091	6.02237	5.89384	6.77492	6.80536	6.77891	6.75246	6.72601	6.69956	6.67312	6.64667	alpro[m] + thf[m] -> dhlpro[m] + mlthf[m] + nh4[m]	(YDR019C) and (YMR189W) and (YFL018C) and (YAL044C)	YAL044C YDR019C YFL018C YMR189W		Glycine and Serine Metabolism	0	0	1000	0	0	2.1.2.10	NCD
GCCcm	glycine-cleavage complex (lipoylprotein), mitochondrial	7.0963	6.92211	6.79357	6.66504	6.53651	6.40797	6.27944	6.15091	6.02237	5.89384	6.77492	6.80536	6.77891	6.75246	6.72601	6.69956	6.67312	6.64667	dhlpro[m] + nad[m] <=> h[m] + lpro[m] + nadh[m]	(YMR189W) and (YDR019C) and (YFL018C) and (YAL044C)	YAL044C YDR019C YFL018C YMR189W		Glycine and Serine Metabolism	1	-1000	1000	0	0	1.8.1.4	NCD
GHMT2r	glycine hydroxymethyltransferase, reversible	1000	1000	1000	1000	1000	1000	1000	1000	1000	1000	999.678	999.515	999.408	999.302	999.196	999.089	998.983	998.877	ser-L[c] + thf[c] <=> gly[c] + h2o[c] + mlthf[c]	(YLR058C)	YLR058C		Glycine and Serine Metabolism	1	-1000	1000	0	0	2.1.2.1	NCD
GHMT2rm	glycine hydroxymethyltransferase, reversible, mitochondrial	-992.219	-992.351	-992.484	-992.617	-992.75	-992.883	-993.016	-993.148	-993.281	-993.414	-993.225	-993.195	-993.221	-993.248	-993.274	-993.3	-993.327	-993.353	ser-L[m] + thf[m] <=> gly[m] + h2o[m] + mlthf[m]	(YBR263W)	YBR263W		Glycine and Serine Metabolism	1	-1000	1000	0	0	2.1.2.1	NCD
GLYCLm	glycine cleavage system, mitochondrial	0	0	0	0	0	0	0	0	0	0	0	0	0	0	0	0	0	0	gly[m] + nad[m] + thf[m] -> co2[m] + mlthf[m] + nadh[m] + nh4[m]	(YMR189W) and (YFL018C) and (YDR019C) and (YAL044C)	YAL044C YDR019C YFL018C YMR189W		Glycine and Serine Metabolism	0	0	1000	0	0	2.1.2.10	NCD
GLYTRS	Glycyl-tRNA synthetase	0	0	0	0	0	0	0	0	0	0	0	0	0	0	0	0	0	0	atp[c] + gly[c] + trnagly[c] -> amp[c] + glytrna[c] + ppi[c]	(YPR081C) or (YBR121C)	YBR121C YPR081C		Glycine and Serine Metabolism	0	0	1000	0	0	6.1.1.14	LOCUS:YPR081C#ECNUMBERS:6.1.1.14#
HSDxi	homoserine dehydrogenase (NADH), irreversible	0	0.047676	0.0473939	0.0471118	0.0468297	0.0465476	0.0462655	0.0459834	0.0457013	0.0454192	0	0	0	0	0	0	0	0	aspsa[c] + h[c] + nadh[c] -> hom-L[c] + nad[c]	(YJR139C)	YJR139C		Glycine and Serine Metabolism	0	0	1000	0	0	1.1.1.3	NCD
HSDyi	homoserine dehydrogenase (NADP), irreversible	0.0479581	0	0	0	0	0	0	0	0	0	0.0451371	0.044855	0.0445729	0.0442907	0.0440086	0.0437265	0.0434444	0.0431623	aspsa[c] + h[c] + nadph[c] -> hom-L[c] + nadp[c]	(YJR139C)	YJR139C		Glycine and Serine Metabolism	0	0	1000	0	0	1.1.1.3	NCD
HSK	homoserine kinase	-2.88397e-24	0	0	0	0	0	0	0	0	0	0	3.51105e-25	8.92211e-26	8.66926e-26	2.32986e-25	3.58329e-25	8.40196e-25	5.63502e-26	atp[c] + hom-L[c] -> adp[c] + h[c] + phom[c]	(YHR025W)	YHR025W		Glycine and Serine Metabolism	0	0	1000	0	0	2.7.1.39	LOCUS:YHR025W#ABBREVIATION:THR1#ECNUMBERS:2.7.1.39#
PGCD	phosphoglycerate dehydrogenase	8.00138	7.86726	7.73313	7.59901	7.46488	7.33075	7.19663	7.0625	6.92838	6.79425	6.66012	6.526	6.39187	6.25775	6.12362	5.9895	5.85537	5.72124	3pg[c] + nad[c] -> 3php[c] + h[c] + nadh[c]	(YER081W) or (YIL074C)	YER081W YIL074C		Glycine and Serine Metabolism	0	0	1000	0	4	1.1.1.95	LOCUS:YER081W#ABBREVIATION:SER3#ECNUMBERS:1.1.1.95#
PSERT	phosphoserine transaminase	8.00138	7.86726	7.73313	7.59901	7.46488	7.33075	7.19663	7.0625	6.92838	6.79425	6.66012	6.526	6.39187	6.25775	6.12362	5.9895	5.85537	5.72124	3php[c] + glu-L[c] -> akg[c] + pser-L[c]	(YOR184W)	YOR184W		Glycine and Serine Metabolism	0	0	1000	0	0	2.6.1.52	LOCUS:YOR184W#ABBREVIATION:SER1#ECNUMBERS:2.6.1.52#
PSP_L	phosphoserine phosphatase (L-serine)	8.00138	7.86726	7.73313	7.59901	7.46488	7.33075	7.19663	7.0625	6.92838	6.79425	6.66012	6.526	6.39187	6.25775	6.12362	5.9895	5.85537	5.72124	h2o[c] + pser-L[c] -> pi[c] + ser-L[c]	(YGR208W)	YGR208W		Glycine and Serine Metabolism	0	0	1000	0	0	3.1.3.3	LOCUS:YGR208W#ABBREVIATION:SER2#ECNUMBERS:3.1.3.3#
SERD_L	L-serine deaminase	0	0	0	0	0	0	0	0	0	0	0	0	0	0	0	0	0	0	ser-L[c] -> nh4[c] + pyr[c]	(YCL064C) or (YIL168W)	YCL064C YIL168W		Glycine and Serine Metabolism	0	0	1000	0	0	4.3.1.17	Previous EC 4.2.1.13. Now EC 4.3.1.17
SERTRS	Seryl-tRNA synthetase	0	0	0	0	0	0	0	0	0	0	0	0	0	0	0	0	0	0	atp[c] + ser-L[c] + trnaser[c] -> amp[c] + ppi[c] + sertrna[c]	(YHR011W) or (YDR023W)	YDR023W YHR011W		Glycine and Serine Metabolism	0	0	1000	0	0	6.1.1.11	LOCUS:YDR023W#ABBREVIATION:SES1#ECNUMBERS:6.1.1.11#
DPGM	Diphosphoglyceromutase	0	0	0	0	0	0	0	0	0	0	0	0	0	0	0	0	0	0	13dpg[c] <=> 23dpg[c] + h[c]	(YKL152C)	YKL152C		Glycolysis/Gluconeogenesis	1	-1000	1000	0	0		LOCUS:YKL152C#ABBREVIATION:GPM1#ECNUMBERS:5.4.2.1#
ENO	enolase	6.43494	6.60179	6.76865	6.9355	7.10235	7.2692	7.43606	7.60291	7.76976	7.93662	8.10347	8.27032	8.43718	8.60403	8.77088	8.93774	9.10459	9.27144	2pg[c] <=> h2o[c] + pep[c]	(YOR393W) or (YPL281C) or (YHR174W) or (YGR254W) or (YMR323W)	YGR254W YHR174W YMR323W YOR393W YPL281C		Glycolysis/Gluconeogenesis	1	-1000	1000	0	0	4.2.1.11	SMP
FBA	fructose-bisphosphate aldolase	7.34711	7.36271	7.37832	7.39392	7.40953	7.42513	7.44074	7.45634	7.47195	7.48755	7.50316	0	0	0	0	0	0	0	fdp[c] <=> dhap[c] + g3p[c]	(YKL060C)	YKL060C		Glycolysis/Gluconeogenesis	1	-1000	1000	0	0	4.1.2.13	LOCUS:YKL060C#ABBREVIATION:FBA1#ECNUMBERS:4.1.2.13#
FBA2	D-Fructose 1-phosphate D-glyceraldehyde-3-phosphate-lyase	0	0	0	0	0	0	0	0	0	0	0	0	0	0	0	0	0	0	f1p[c] <=> dhap[c] + glyald[c]	(YKL060C)	YKL060C		Glycolysis/Gluconeogenesis	1	-1000	1000	0	0	4.1.2.13	NCD
FBA3	Sedoheptulose 1,7-bisphosphate D-glyceraldehyde-3-phosphate-lyase	0	0	0	0	0	0	0	0	0	0	0	7.51876	7.53437	7.54997	7.56558	7.58118	7.59679	7.61239	s17bp[c] <=> dhap[c] + e4p[c]	(YKL060C)	YKL060C		Glycolysis/Gluconeogenesis	1	-1000	1000	0	0	4.1.2.13	NCD
G6PI	Glucose-6-phosphate isomerase	-10	-10	-10	-10	-10	-10	-10	-10	-10	-10	-10	-10	-10	-10	-10	-10	-10	-9.90811	g6p[c] <=> g6p-B[c]	(YBR196C)	YBR196C		Glycolysis/Gluconeogenesis	1	-1000	1000	0	0	5.3.1.9	NCD
G6PI2	Glucose-6-phosphate isomerase	0	0	0	0	0	0	0	0	0	0	0	0	0	0	0	0	0	0	g6p-B[c] <=> f6p-B[c]	(YBR196C)	YBR196C		Glycolysis/Gluconeogenesis	1	-1000	1000	0	0	5.3.1.9	NCD
GAPD	glyceraldehyde-3-phosphate dehydrogenase	14.4363	14.469	14.5018	14.5345	14.5672	14.6	14.6327	14.6654	14.6981	14.7309	14.7636	14.7963	14.8291	14.8618	14.8945	14.9272	14.96	14.9927	g3p[c] + nad[c] + pi[c] <=> 13dpg[c] + h[c] + nadh[c]	(YJL052W) or (YGR192C) or (YJR009C)	YGR192C YJL052W YJR009C		Glycolysis/Gluconeogenesis	1	-1000	1000	0	0	1.2.1.12	SMP
GLUK	Glucokinase	10	10	10	10	10	10	10	10	10	10	10	10	10	10	10	10	10	9.90811	atp[c] + glc-D[c] -> adp[c] + g6p-B[c] + h[c]	(YCL040W)	YCL040W		Glycolysis/Gluconeogenesis	0	0	1000	0	0	2.7.1.2	NCD
HEX1	hexokinase (D-glucose:ATP)	0	0	0	0	0	0	0	0	0	0	0	0	0	0	0	0	0	0	atp[c] + glc-D[c] -> adp[c] + g6p[c] + h[c]	(YFR053C) or (YCL040W) or (YGL253W)	YCL040W YFR053C YGL253W		Glycolysis/Gluconeogenesis	0	0	1000	0	0	2.7.1.1	D-Glucose, D-mannose, D-fructose, sorbitol and D-glucosamine can act as acceptors; ITP and dATP can act as donors. The liver isoenzyme has sometimes been called glucokinase. Reaction also associated with EC 2.7.1.2
HEX4	hexokinase (D-mannose:ATP)	0	0	0	0	0	0	0	0	0	0	0	0	0	0	0	0	0	0	atp[c] + man[c] -> adp[c] + h[c] + man6p[c]	(YFR053C) or (YGL253W)	YFR053C YGL253W		Glycolysis/Gluconeogenesis	0	0	1000	0	0	2.7.1.7	D-Glucose, D-mannose, D-fructose, sorbitol and D-glucosamine can act as acceptors; ITP and dATP can act as donors. The liver isoenzyme has sometimes been called glucokinase. also active in ecoli PMID: 4557975
HEX7	hexokinase (D-fructose:ATP)	0	0	0	0	0	0	0	0	0	0	0	0	0	0	0	0	0	0.0918904	atp[c] + fru[c] -> adp[c] + f6p[c] + h[c]	(YGL253W) or (YFR053C)	YFR053C YGL253W		Glycolysis/Gluconeogenesis	0	0	1000	0	0	2.7.1.1	D-Glucose, D-mannose, D-fructose, sorbitol and D-glucosamine can act as acceptors; ITP and dATP can act as donors. The liver isoenzyme has sometimes been called glucokinase. Same as 2.7.1.4
PDHcm	pyruvate dehydrogenase (dihydrolipoamide dehydrogenase)	1000	1000	1000	1000	1000	1000	1000	1000	1000	1000	1000	1000	1000	1000	1000	1000	1000	1000	dhlam[m] + nad[m] -> h[m] + lpam[m] + nadh[m]	(YIL125W) and (YFL018C) and (YDR148C)	YDR148C YFL018C YIL125W		Glycolysis/Gluconeogenesis	0	0	1000	0	0	1.8.1.4	Part of PDH and AKGD Note that the net reaction of PDHam, PDHbm, and PDHcm: pyr + coa + nad -&gt; accoa + co2 + nadh (No proton generation) IF
PDHm	pyruvate dehydrogenase	0	0	0	0	0	0	0	0	0	0	0	2.32314	2.41796	2.51278	2.60761	2.70243	2.79725	2.89208	coa[m] + nad[m] + pyr[m] -> accoa[m] + co2[m] + nadh[m]	(YNL071W) and (YFL018C) and (YBR221C and YER178W)	YBR221C YER178W YFL018C YNL071W		Glycolysis/Gluconeogenesis	0	0	1000	0	0	1.2.4.1	Lumped reaction: EC 1.2.4.1., EC 2.3.1.12 and EC 1.8.1.4 IF
PFK	phosphofructokinase	7.34711	7.36271	7.37832	7.39392	7.40953	7.42513	7.44074	7.45634	7.47195	7.48755	7.50316	0	0	0	0	0	0	0	atp[c] + f6p[c] -> adp[c] + fdp[c] + h[c]	(YMR205C and YGR240C)	YGR240C YMR205C		Glycolysis/Gluconeogenesis	0	0	1000	0	0	2.7.1.11	SMP
PFK_2	Phosphofructokinase	0	0	0	0	0	0	0	0	0	0	0	0	0	0	0	0	0	0	atp[c] + tag6p-D[c] -> adp[c] + h[c] + tagdp-D[c]	(YMR205C and YGR240C)	YGR240C YMR205C		Glycolysis/Gluconeogenesis	0	0	1000	0	0	2.7.1.11	Also EC 2.7.1.144 JLR
PFK_3	phosphofructokinase (s7p)	0	0	0	0	0	0	0	0	0	0	0	7.51876	7.53437	7.54997	7.56558	7.58118	7.59679	7.61239	atp[c] + s7p[c] -> adp[c] + h[c] + s17bp[c]	(YMR205C and YGR240C)	YGR240C YMR205C		Glycolysis/Gluconeogenesis	0	0	1000	0	0	2.7.1.11	NCD
PGI	glucose-6-phosphate isomerase	8.38409	8.39359	8.4031	8.4126	8.42211	8.43161	8.44112	8.45062	8.46013	8.46963	8.47914	8.48864	8.49815	8.50766	8.51716	8.52667	8.53617	8.45379	g6p[c] <=> f6p[c]	(YBR196C)	YBR196C		Glycolysis/Gluconeogenesis	1	-1000	1000	0	0	5.3.1.9	LOCUS:YBR196C#ABBREVIATION:PGI1#ECNUMBERS:5.3.1.9#
PGK	phosphoglycerate kinase	-14.4363	-14.469	-14.5018	-14.5345	-14.5672	-14.6	-14.6327	-14.6654	-14.6981	-14.7309	-14.7636	-14.7963	-14.8291	-14.8618	-14.8945	-14.9272	-14.96	-14.9927	3pg[c] + atp[c] <=> 13dpg[c] + adp[c]	(YCR012W)	YCR012W		Glycolysis/Gluconeogenesis	1	-1000	1000	0	0	2.7.2.3	SMP
PGM	phosphoglycerate mutase	-6.43494	-6.60179	-6.76865	-6.9355	-7.10235	-7.2692	-7.43606	-7.60291	-7.76976	-7.93662	-8.10347	-8.27032	-8.43718	-8.60403	-8.77088	-8.93774	-9.10459	-9.27144	2pg[c] <=> 3pg[c]	(YKL152C) or (YOL056W) or (YDL021W)	YDL021W YKL152C YOL056W		Glycolysis/Gluconeogenesis	1	-1000	1000	0	0	5.4.2.1	SMP
PYK	pyruvate kinase	5.93493	6.10472	6.27451	6.44431	6.6141	6.7839	6.95369	7.12349	7.29328	7.46308	7.63287	7.80267	7.97246	8.14225	8.31205	8.48184	8.65164	8.82143	adp[c] + h[c] + pep[c] -> atp[c] + pyr[c]	(YAL038W) or (YOR347C)	YAL038W YOR347C		Glycolysis/Gluconeogenesis	0	0	1000	0	0	2.7.1.40	SMP
TPI	triose-phosphate isomerase	7.32374	7.33948	7.35523	7.37097	7.38671	7.40245	7.4182	7.43394	7.44968	7.46543	7.48117	7.49691	7.51265	7.5284	7.54414	7.55988	7.57562	7.59137	dhap[c] <=> g3p[c]	(YDR050C)	YDR050C		Glycolysis/Gluconeogenesis	1	-1000	1000	0	0	5.3.1.1	SMP
DOLK	Dolichol kinase	0	0	0	0	0	0	0	0	0	0	0	0	0	0	0	0	0	0	ctp[c] + dolichol[c] -> cdp[c] + dolp[c] + h[c]	(YMR013C)	YMR013C		Glycoprotein Metabolism	0	0	1000	0	0	2.7.1.108	NCD
DOLPMMer	Dolichyl-phosphate-mannose--protein mannosyltransferase, endoplasmic reticular	0.764209	0.759713	0.755218	0.750723	0.746227	0.741732	0.737236	0.732741	0.728246	0.72375	0.719255	0.71476	0.710264	0.705769	0.701274	0.696778	0.692283	0.687788	dolmanp[r] -> dolp[r] + h[r] + mannan[r]	(YDL093W) or (YAL023C) and (YDL095W) or (YJR143C) or (YOR321W) or (YGR199W)	YAL023C YDL093W YDL095W YGR199W YJR143C YOR321W		Glycoprotein Metabolism	0	0	1000	0	0	2.4.1.109	NCD
DOLPMTcer	Dolichyl-phosphate D-mannosyltransferase	0.764209	0.759713	0.755218	0.750723	0.746227	0.741732	0.737236	0.732741	0.728246	0.72375	0.719255	0.71476	0.710264	0.705769	0.701274	0.696778	0.692283	0.687788	dolp[c] + gdpmann[c] -> dolmanp[r] + gdp[c]	(YPR183W)	YPR183W		Glycoprotein Metabolism	0	0	1000	0	0	2.4.1.83	NCD
G12MT1g	Glycolipid 1,2-alpha-D-mannosyltransferase, Golgi apparatus	0	0	0	0	0	0	0	0	0	0	0	0	0	0	0	0	0	0	gdpmann[g] + m2macchitppdol[g] -> gdp[g] + h[g] + m3macchitppdol[g]	(YJL139C) or (YNL029C) or (YBR205W) or (YDR483W) or (YKR061W) or (YPL053C) or (YOR099W) or (YBR199W)	YBR199W YBR205W YDR483W YJL139C YKR061W YNL029C YOR099W YPL053C		Glycoprotein Metabolism	0	0	1000	0	0	2.4.1.131	NCD
G12MT2g	Glycolipid 1,2-alpha-D-mannosyltransferase, Golgi apparatus	0	0	0	0	0	0	0	0	0	0	0	0	0	0	0	0	0	0	gdpmann[g] + m3macchitppdol[g] -> gdp[g] + h[g] + m4macchitppdol[g]	(YJL139C) or (YNL029C) or (YBR205W) or (YDR483W) or (YKR061W) or (YPL053C) or (YOR099W) or (YBR199W)	YBR199W YBR205W YDR483W YJL139C YKR061W YNL029C YOR099W YPL053C		Glycoprotein Metabolism	0	0	1000	0	0	2.4.1.131	NCD
G13MTg	Glycolipid 1,3-alpha-D-mannosyltransferase, Golgi apparatus	0	0	0	0	0	0	0	0	0	0	0	0	0	0	0	0	0	0	gdpmann[g] + macchitppdol[g] -> gdp[g] + h[g] + m1macchitppdol[g]				Glycoprotein Metabolism	0	0	1000	0	0	2.4.1.132	NCD
G16MTg	Glycolipid 1,6-alpha-D-mannosyltransferase, Golgi apparatus	0	0	0	0	0	0	0	0	0	0	0	0	0	0	0	0	0	0	gdpmann[g] + m1macchitppdol[g] -> gdp[g] + h[g] + m2macchitppdol[g]				Glycoprotein Metabolism	0	0	1000	0	0		EC 2.4.1.- NCD
ALLTAHr	Allantoate amidinohydrolase, reversible	0	0	0	0	0	0	0	0	0	0	0	0	0	0	0	0	0	0	alltt[c] + h2o[c] <=> urdglyc[c] + urea[c]	(YIR029W)	YIR029W		Histidine Metabolism	1	-1000	1000	0	0	3.5.3.4	NCD
ALLTNr	allantoinase, reversible reaction	0	0	0	0	0	0	0	0	0	0	0	0	0	0	0	0	0	0	alltn[c] + h2o[c] <=> alltt[c] + h[c]	(YIR027C)	YIR027C		Histidine Metabolism	1	-1000	1000	0	0	3.5.2.5	NCD
ARMT	hnRNP arginine N-methyltransferase	0	0	0	0	0	0	0	0	0	0	0	0	0	0	0	0	0	0	amet[c] + his-L[c] -> NPmehis[c] + ahcys[c] + h[c]	(YBR034C)	YBR034C		Histidine Metabolism	0	0	1000	0	0		NCD
ATPPRT	ATP phosphoribosyltransferase	0.0627145	0.0623456	0.0619767	0.0616078	0.0612388	0.0608699	0.060501	0.0601321	0.0597632	0.0593943	0.0590254	0.0586565	0.0582876	0.0579187	0.0575498	0.0571808	0.0568119	0.056443	atp[c] + prpp[c] -> ppi[c] + prbatp[c]	(YER055C)	YER055C		Histidine Metabolism	0	0	1000	0	0	2.4.2.17	LOCUS:YER055C#ABBREVIATION:HIS1#ECNUMBERS:2.4.2.17#
HISTD	histidinol dehydrogenase	0.0627145	0.0623456	0.0619767	0.0616078	0.0612388	0.0608699	0.060501	0.0601321	0.0597632	0.0593943	0.0590254	0.0586565	0.0582876	0.0579187	0.0575498	0.0571808	0.0568119	0.056443	h2o[c] + histd[c] + 2 nad[c] -> 3 h[c] + his-L[c] + 2 nadh[c]	(YCL030C)	YCL030C		Histidine Metabolism	0	0	1000	0	0	1.1.1.23	LOCUS:YCL030C#ABBREVIATION:HIS4#ECNUMBERS:3.5.4.19,,,3.6.1.31,1.1.1.23#
HISTP	histidinol-phosphatase	0.0627145	0.0623456	0.0619767	0.0616078	0.0612388	0.0608699	0.060501	0.0601321	0.0597632	0.0593943	0.0590254	0.0586565	0.0582876	0.0579187	0.0575498	0.0571808	0.0568119	0.056443	h2o[c] + hisp[c] -> histd[c] + pi[c]	(YFR025C)	YFR025C		Histidine Metabolism	0	0	1000	0	0	3.1.3.15	LOCUS:YFR025C#ABBREVIATION:HIS2#ECNUMBERS:3.1.3.15#
HISTRS	Histidyl-tRNA synthetase	0	0	0	0	0	0	0	0	0	0	0	0	0	0	0	0	0	0	atp[c] + his-L[c] + trnahis[c] -> amp[c] + histrna[c] + ppi[c]	(YPR033C)	YPR033C		Histidine Metabolism	0	0	1000	0	0	6.1.1.21	LOCUS:YPR033C#ABBREVIATION:HTS1#ECNUMBERS:6.1.1.21#
HISTRSm	histidyl-tRNA synthetase, mitochondrial	0	0	0	0	0	0	0	0	0	0	0	0	0	0	0	0	0	0	atp[m] + his-L[m] + trnahis[m] -> amp[m] + histrna[m] + ppi[m]	(YPR033C)	YPR033C		Histidine Metabolism	0	0	1000	0	0	6.1.1.21	NCD
HSTPT	histidinol-phosphate transaminase	0.0627145	0.0623456	0.0619767	0.0616078	0.0612388	0.0608699	0.060501	0.0601321	0.0597632	0.0593943	0.0590254	0.0586565	0.0582876	0.0579187	0.0575498	0.0571808	0.0568119	0.056443	glu-L[c] + imacp[c] -> akg[c] + hisp[c]	(YIL116W)	YIL116W		Histidine Metabolism	0	0	1000	0	0	2.6.1.9	LOCUS:YIL116W#ABBREVIATION:HIS5#ECNUMBERS:2.6.1.9#
IG3PS	Imidazole-glycerol-3-phosphate synthase	0.0627145	0.0623456	0.0619767	0.0616078	0.0612388	0.0608699	0.060501	0.0601321	0.0597632	0.0593943	0.0590254	0.0586565	0.0582876	0.0579187	0.0575498	0.0571808	0.0568119	0.056443	gln-L[c] + prlp[c] -> aicar[c] + eig3p[c] + glu-L[c] + h[c]	(YBR248C)	YBR248C		Histidine Metabolism	0	0	1000	0	0		Essential in L-histidine synthesis: No definite EC number assigned: EC 2.4.2.-; HisF cyclase
IGPDH	imidazoleglycerol-phosphate dehydratase	0.0627145	0.0623456	0.0619767	0.0616078	0.0612388	0.0608699	0.060501	0.0601321	0.0597632	0.0593943	0.0590254	0.0586565	0.0582876	0.0579187	0.0575498	0.0571808	0.0568119	0.056443	eig3p[c] -> h2o[c] + imacp[c]	(YOR202W)	YOR202W		Histidine Metabolism	0	0	1000	0	0	4.2.1.19	LOCUS:YOR202W#ABBREVIATION:HIS3#ECNUMBERS:4.2.1.19#
PRAMPC	phosphoribosyl-AMP cyclohydrolase	0.0627145	0.0623456	0.0619767	0.0616078	0.0612388	0.0608699	0.060501	0.0601321	0.0597632	0.0593943	0.0590254	0.0586565	0.0582876	0.0579187	0.0575498	0.0571808	0.0568119	0.056443	h2o[c] + prbamp[c] -> prfp[c]	(YCL030C)	YCL030C		Histidine Metabolism	0	0	1000	0	0	3.5.4.19	LOCUS:YCL030C#ABBREVIATION:HIS4#ECNUMBERS:3.5.4.19,,,3.6.1.31,1.1.1.23#
PRATPP	phosphoribosyl-ATP pyrophosphatase	0.0627145	0.0623456	0.0619767	0.0616078	0.0612388	0.0608699	0.060501	0.0601321	0.0597632	0.0593943	0.0590254	0.0586565	0.0582876	0.0579187	0.0575498	0.0571808	0.0568119	0.056443	h2o[c] + prbatp[c] -> h[c] + ppi[c] + prbamp[c]	(YCL030C)	YCL030C		Histidine Metabolism	0	0	1000	0	0	3.6.1.31	LOCUS:YCL030C#ABBREVIATION:HIS4#ECNUMBERS:3.5.4.19,,,3.6.1.31,1.1.1.23#
PRMICIi	1-(5-phosphoribosyl)-5-[(5-phosphoribosylamino)methylideneamino)imidazole-4-carboxamide isomerase (irreversible)	0.0627145	0.0623456	0.0619767	0.0616078	0.0612388	0.0608699	0.060501	0.0601321	0.0597632	0.0593943	0.0590254	0.0586565	0.0582876	0.0579187	0.0575498	0.0571808	0.0568119	0.056443	prfp[c] -> prlp[c]	(YIL020C)	YIL020C		Histidine Metabolism	0	0	1000	0	0	5.3.1.16	JLR - added irreversible form of PRMICI
PRPPS	phosphoribosylpyrophosphate synthetase	0.286897	0.28521	0.283522	0.281835	0.280147	0.278459	0.276772	0.275084	0.273396	0.271709	0.270021	0.268334	0.266646	0.264958	0.263271	0.261583	0.259895	0.258208	atp[c] + r5p[c] <=> amp[c] + h[c] + prpp[c]	(YKL181W) or (YER099C) or (YHL011C) or (YBL068W) or (YOL061W)	YBL068W YER099C YHL011C YKL181W YOL061W		Histidine Metabolism	1	-1000	1000	0	0	2.7.6.1	LOCUS:YBL068W#ABBREVIATION:PRS4#ECNUMBERS:2.7.6.1#
UGLYCHr	Ureidoglycolate hydrolase	0	0	0	0	0	0	0	0	0	0	0	0	0	0	0	0	0	0	h2o[c] + 2 h[c] + urdglyc[c] <=> co2[c] + glx[c] + 2 nh4[c]	(YIR032C)	YIR032C		Histidine Metabolism	1	-1000	1000	0	0	3.5.3.19	NCD
M1PD	mannitol-1-phosphate 5-dehydrogenase	0	0	0	0	0	0	0	0	0	0	0	0	0	0	0	0	0	0	mnl1p[c] + nad[c] <=> f6p[c] + h[c] + nadh[c]				Mannitol Metabolism	1	-1000	1000	0	0	1.1.1.17	none
FDH	formate dehydrogenase	14.5626	14.2574	13.9979	13.7384	13.4789	13.2194	12.9598	12.7003	12.4408	12.1813	0	12.8309	12.6734	12.516	12.3586	12.2012	12.0437	11.8863	for[c] + nad[c] -> co2[c] + nadh[c]	(YPL275W) or (YPL276W) or (YOR388C)	YOR388C YPL275W YPL276W		Methane Metabolism	0	0	1000	0	0	1.2.1.2	LOCUS:YOR388C#ABBREVIATION:FDH1#
SFGTH	S-Formylglutathione hydralase	0	0	0	0	0	0	0	0	0	0	0	0	0	0	0	0	0	0	Sfglutth[c] + h2o[c] <=> for[c] + gthrd[c] + h[c]	(YJL068C)	YJL068C		Methane Metabolism	1	-1000	1000	0	0	3.1.2.12	NCD
AHCi	adenosylhomocysteinase	0.0176887	0.0175846	0.0174806	0.0173765	0.0172725	0.0171684	0.0170644	0.0169603	0.0168563	0.0167522	0.0166482	0.0165441	0.0164401	0.016336	0.016232	0.0161279	0.0160239	0.0159198	ahcys[c] + h2o[c] -> adn[c] + hcys-L[c]	(YER043C)	YER043C		Methionine Metabolism	0	0	1000	0	0	3.3.1.1	NCD
AHSERL	O-acetylhomoserine (thiol)-lyase	0	0	0	0	0	0	0	0	0	0	0	0	0	0	0	0	0	0	achms[c] + ch4s[c] -> ac[c] + h[c] + met-L[c]	(YLR303W)	YLR303W		Methionine Metabolism	0	0	1000	0	0	4.2.99.10	NCD AZ: new EC no. 2.5.1.49
AHSERL2	O-acetylhomoserine (thiol)-lyase	0.0479581	0.047676	0.0473939	0.0471118	0.0468297	0.0465476	0.0462655	0.0459834	0.0457013	0.0454192	0.0451371	0.044855	0.0445729	0.0442907	0.0440086	0.0437265	0.0434444	0.0431623	achms[c] + h2s[c] -> ac[c] + h[c] + hcys-L[c]	(YLR303W)	YLR303W		Methionine Metabolism	0	0	1000	0	0	4.2.99.8	NCD
CYSTGL	cystathionine g-lyase	0	4.22443e-25	3.70452e-25	4.34688e-25	3.89678e-25	4.21251e-25	4.02873e-25	3.97741e-25	3.97508e-25	3.94023e-25	4.84951e-28	0	0	0	0	0	0	0	cyst-L[c] + h2o[c] -> 2obut[c] + cys-L[c] + nh4[c]	(YAL012W)	YAL012W		Methionine Metabolism	0	0	1000	0	0	4.4.1.1	NCD
CYSTL	cystathionine b-lyase	-7.39062e-17	-4.4645e-17	8.67005e-17	-1.49382e-16	-9.68397e-17	-1.31259e-18	3.11681e-16	3.34437e-16	5.30537e-16	4.53578e-16	-4.39416e-18	4.31488e-17	2.32426e-17	-1.05419e-16	2.36572e-17	5.56785e-17	1.49639e-16	1.1015e-17	cyst-L[c] + h2o[c] -> hcys-L[c] + nh4[c] + pyr[c]	(YFR055W)	YFR055W		Methionine Metabolism	0	0	1000	0	0	4.4.1.8	LOCUS:YFR055W#ECNUMBERS:4.4.1.8#
CYSTLp	cystathione b-lyase, peroxisomal	7.39062e-17	4.4645e-17	-8.67005e-17	1.49382e-16	9.68397e-17	1.31259e-18	-3.11681e-16	-3.34437e-16	-5.30537e-16	-4.53578e-16	4.39416e-18	-4.31488e-17	-2.32426e-17	1.05419e-16	-2.36572e-17	-5.56785e-17	-1.49639e-16	-1.1015e-17	cyst-L[x] + h2o[x] -> hcys-L[x] + nh4[x] + pyr[x]	(YGL184C)	YGL184C		Methionine Metabolism	0	0	1000	0	0	4.4.1.8	NCD
DIPS	diphthine synthase	0	0	0	0	0	0	0	0	0	0	0	0	0	0	0	0	0	0	amet[c] + caphis[c] -> ahcys[c] + cmaphis[c] + h[c]	(YLR172C)	YLR172C		Methionine Metabolism	0	0	1000	0	0	2.1.1.98	NCD
HSERTA	homoserine O-trans-acetylase	0.0479581	0.047676	0.0473939	0.0471118	0.0468297	0.0465476	0.0462655	0.0459834	0.0457013	0.0454192	0.0451371	0.044855	0.0445729	0.0442907	0.0440086	0.0437265	0.0434444	0.0431623	accoa[c] + hom-L[c] <=> achms[c] + coa[c]	(YNL277W)	YNL277W		Methionine Metabolism	1	-1000	1000	0	0	2.3.1.31	NCD
METAT	methionine adenosyltransferase	0.0176887	0.0175846	0.0174806	0.0173765	0.0172725	0.0171684	0.0170644	0.0169603	0.0168563	0.0167522	0.0166482	0.0165441	0.0164401	0.016336	0.016232	0.0161279	0.0160239	0.0159198	atp[c] + h2o[c] + met-L[c] -> amet[c] + pi[c] + ppi[c]	(YLR180W) or (YDR502C)	YDR502C YLR180W		Methionine Metabolism	0	0	1000	0	0	2.5.1.6	LOCUS:YDR502C#ABBREVIATION:SAM2#ECNUMBERS:2.5.1.6#
METB1	metb1	0	0	0	0	0	0	0	0	0	0	0	0	0	0	0	0	0	0	achms[c] + cys-L[c] -> ac[c] + cyst-L[c] + h[c]	(YJR130C)	YJR130C		Methionine Metabolism	0	0	1000	0	0		tv
METS	methionine synthase	0.0656468	0.0652607	0.0648745	0.0644884	0.0641022	0.063716	0.0633299	0.0629437	0.0625576	0.0621714	0.0617853	0.0613991	0.0610129	0.0606268	0.0602406	0.0598545	0.0594683	0.0590821	5mthf[c] + hcys-L[c] -> met-L[c] + thf[c]	(YER091C)	YER091C		Methionine Metabolism	0	0	1000	0	0	2.1.1.13	LOCUS:YER091C#ABBREVIATION:MET6#ECNUMBERS:2.1.1.14#
METTRS	Methionyl-tRNA synthetase	0	0	0	0	0	0	0	0	0	0	0	0	0	0	0	0	0	0	atp[c] + met-L[c] + trnamet[c] -> amp[c] + mettrna[c] + ppi[c]	(YGR264C)	YGR264C		Methionine Metabolism	0	0	1000	0	0	6.1.1.10	LOCUS:YGR264C#ABBREVIATION:MES1#ECNUMBERS:6.1.1.10#
METTRSm	methionyl-tRNA synthetase, mitochondrial	0	0	0	0	0	0	0	0	0	0	0	0	0	0	0	0	0	0	atp[m] + met-L[m] + trnamet[m] -> amp[m] + mettrna[m] + ppi[m]	(YGR171C)	YGR171C		Methionine Metabolism	0	0	1000	0	0	6.1.1.10	NCD
MHPGLUT	5-methyltetrahydropteroyltriglutamate-homocysteine S-methyltransferase	0	0	0	0	0	0	0	0	0	0	0	0	0	0	0	0	0	0	hcys-L[c] + mhpglu[c] -> hpglu[c] + met-L[c]	(YER091C)	YER091C		Methionine Metabolism	0	0	1000	0	0	2.1.1.14	NCD
SHSL1	O-succinylhomoserine lyase (L-cysteine)	0	0	0	0	0	0	0	0	0	0	0	0	0	0	0	0	0	0	cys-L[c] + suchms[c] -> cyst-L[c] + h[c] + succ[c]				Methionine Metabolism	0	0	1000	0	0	4.2.99.9	new EC - EC 2.5.1.48 NJ
SHSL4r	O-succinylhomoserine lyase (elimination), reversible	0	-6.65767e-29	-4.99326e-29	-1.49798e-28	1.06523e-27	-1.02986e-27	5.82547e-28	5.82547e-28	5.32614e-28	5.65902e-28	0	0	0	0	0	0	0	0	h2o[c] + suchms[c] <=> 2obut[c] + h[c] + nh4[c] + succ[c]	(YML082W)	YML082W		Methionine Metabolism	1	-1000	1000	0	0	4.2.99.9	NCD
NADK	NAD kinase	0	0	0	0	0	0	0	0	0	0	0	0	0	0	0	0	0	0	atp[c] + nad[c] -> adp[c] + h[c] + nadp[c]	(YJR049C) or (YEL041W) or (YPL188W)	YEL041W YJR049C YPL188W		NAD Biosynthesis	0	0	1000	0	0	2.7.1.23	LOCUS:YPL188W#ABBREVIATION:POS5#
NADKm	NAD kinase, mitochondrial	0	0	0	0	0	0	0	0	0	0	0	0	0	0	0	0	0	0	atp[m] + nad[m] -> adp[m] + h[m] + nadp[m]	(YEL041W) or (YPL188W) or (YJR049C)	YEL041W YJR049C YPL188W		NAD Biosynthesis	0	0	1000	0	0	2.7.1.23	NCD
NADN	NAD nucleosidase	0	0	0	0	0	0	0	0	0	0	0	0	0	0	0	0	0	0	h2o[c] + nad[c] -> adprib[c] + h[c] + ncam[c]				NAD Biosynthesis	0	0	1000	0	0	3.2.2.5	none
NADNm	NAD nucleosidase, mitochondrial	0	0	0	0	0	0	0	0	0	0	0	0	0	0	0	0	0	0	h2o[m] + nad[m] -> adprib[m] + h[m] + ncam[m]				NAD Biosynthesis	0	0	1000	0	0	3.2.2.5	NCD
NADPPPS	NADP phosphatase	9.82984e-16	1.05914e-15	-9.99134e-16	-1.2041e-15	3.42885e-17	8.62741e-16	-8.02736e-16	8.54169e-16	-3.75652e-16	-5.89194e-16	0	-6.85479e-16	-4.70406e-17	3.90858e-16	-5.78453e-17	2.50475e-17	-4.27028e-16	8.24696e-16	h2o[c] + nadp[c] -> nad[c] + pi[c]				NAD Biosynthesis	0	0	1000	0	0		none
NADPPPSm	NADP phosphatase	-1.78094e-15	2.00085e-13	9.04367e-14	1.48011e-13	1.25047e-14	4.47988e-14	7.89437e-14	2.1069e-13	1.43332e-13	8.88352e-14	2.79568e-14	-2.50778e-14	5.55977e-17	2.99848e-14	5.82141e-14	1.02961e-13	1.04525e-13	-1.05591e-13	h2o[m] + nadp[m] -> nad[m] + pi[m]				NAD Biosynthesis	0	0	1000	0	0		NCD
NADS1	NAD synthase (nh3)	0	0	0	0	0	0	0	0	0	0	0	-1.69627e-15	-4.08514e-16	1.10698e-17	1.29409e-15	2.63187e-16	6.20622e-16	-6.03227e-16	atp[c] + dnad[c] + nh4[c] -> amp[c] + h[c] + nad[c] + ppi[c]	(YHR074W)	YHR074W		NAD Biosynthesis	0	0	1000	0	0	6.3.1.5	LOCUS:YHR074W#ABBREVIATION:QNS1#
NADS1m	NAD synthase (nh3), mitochondrial	0	0	0	0	0	0	0	0	0	0	0	0	0	0	0	0	0	0	atp[m] + dnad[m] + nh4[m] -> amp[m] + h[m] + nad[m] + ppi[m]	(YHR074W)	YHR074W		NAD Biosynthesis	0	0	1000	0	0	6.3.1.5	NCD
NAPRT	NAPRTase	0	0	0	0	0	0	0	0	0	0	0	0	0	0	0	0	0	0	h[c] + nac[c] + prpp[c] -> nicrnt[c] + ppi[c]	(YOR209C)	YOR209C		NAD Biosynthesis	0	0	1000	0	0	2.4.2.11	NCD
NAPRTm	NAPRTase, mitochondrial	0	0	0	0	0	0	0	0	0	0	0	0	0	0	0	0	0	0	h[m] + nac[m] + prpp[m] -> nicrnt[m] + ppi[m]	(YOR209C)	YOR209C		NAD Biosynthesis	0	0	1000	0	0	2.4.2.11	NCD
NMNATm	nicotinamide-nucleotide adenylyltransferase, mitochondrial	9.82984e-16	-1.67702e-15	-2.60845e-17	-2.93914e-15	4.75245e-15	5.6168e-15	-6.15421e-16	1.07738e-15	-2.86052e-15	1.56448e-15	0	0	0	0	0	0	0	0	atp[m] + h[m] + nmn[m] -> nad[m] + ppi[m]	(YLR328W)	YLR328W		NAD Biosynthesis	0	0	1000	0	0	2.7.7.1	NCD
NNAMr	nicotinamidase, reversible	0	0	0	0	0	0	0	0	0	0	0	0	0	0	0	0	0	0	h2o[c] + ncam[c] <=> nac[c] + nh4[c]	(YGL037C)	YGL037C		NAD Biosynthesis	1	-1000	1000	0	0	3.5.1.19	NCD
NNAMrm	nicotinamidase, reversible, mitochondrial	0	0	0	0	0	0	0	0	0	0	0	0	0	0	0	0	0	0	h2o[m] + ncam[m] <=> nac[m] + nh4[m]	(YGL037C)	YGL037C		NAD Biosynthesis	1	-1000	1000	0	0	3.5.1.19	NCD
NNAT	nicotinate-nucleotide adenylyltransferase	0	0	0	0	0	0	0	0	0	0	0	-1.69627e-15	-4.08514e-16	1.10698e-17	1.29409e-15	2.63187e-16	6.20622e-16	-6.03227e-16	atp[c] + h[c] + nicrnt[c] -> dnad[c] + ppi[c]	(YLR328W)	YLR328W		NAD Biosynthesis	0	0	1000	0	0	2.7.7.18	LOCUS:YLR328W#ABBREVIATION:NMA1#ECNUMBERS:2.7.7.1#
NNATm	nicotinate-nucleotide adenylyltransferase, mitochondrial	0	0	0	0	0	0	0	0	0	0	0	0	0	0	0	0	0	0	atp[m] + h[m] + nicrnt[m] -> dnad[m] + ppi[m]	(YLR328W)	YLR328W		NAD Biosynthesis	0	0	1000	0	0	2.7.7.18	NCD
NNDPR	nicotinate-nucleotide diphosphorylase (carboxylating)	0	0	0	0	0	0	0	0	0	0	0	-1.69627e-15	-4.08514e-16	1.10698e-17	1.29409e-15	2.63187e-16	6.20622e-16	-6.03227e-16	2 h[c] + prpp[c] + quln[c] -> co2[c] + nicrnt[c] + ppi[c]	(YFR047C)	YFR047C		NAD Biosynthesis	0	0	1000	0	0	2.4.2.19	LOCUS:YFR047C#ABBREVIATION:BNA6#ECNUMBERS:2.4.2.19#
NNDPRm	nicotinate-nucleotide diphosphorylase (carboxylating), mitochondrial	0	0	0	0	0	0	0	0	0	0	0	0	0	0	0	0	0	0	2 h[m] + prpp[m] + quln[m] -> co2[m] + nicrnt[m] + ppi[m]	(YFR047C)	YFR047C		NAD Biosynthesis	0	0	1000	0	0	2.4.2.19	NCD
PUNP1m	purine-nucleoside phosphorylase (Adenosine), mitochondrial	0	0	0	0	0	0	0	0	0	0	0	0	0	0	0	0	0	0	adn[m] + pi[m] <=> ade[m] + r1p[m]	(YLR209C)	YLR209C		NAD Biosynthesis	1	-1000	1000	0	0	2.4.2.1	NCD
PUNP3m	purine-nucleoside phosphorylase (Guanosine), mitochondrial	0	0	0	0	0	0	0	0	0	0	0	0	0	0	0	0	0	0	gsn[m] + pi[m] <=> gua[m] + r1p[m]	(YLR209C)	YLR209C		NAD Biosynthesis	1	-1000	1000	0	0	2.4.2.1	NCD
ALPHNH	allophanate hydrolase	0	0	0	0	0	0	0	0	0	0	0	0	0	0	0	0	0	0	allphn[c] + h2o[c] + 3 h[c] -> 2 co2[c] + 2 nh4[c]	(YBR208C)	YBR208C		Nitrogen Metabolism	0	0	1000	0	0	3.5.1.54	NCD
NTRLASE	nitrilase	0	0	0	0	0	0	0	0	0	0	0	0	0	0	0	0	0	0	2 h2o[c] + ind3acnl[c] -> ind3ac[c] + nh4[c]	(YLR351C) or (YJL126W)	YJL126W YLR351C		Nitrogen Metabolism	0	0	1000	0	0	3.5.5.1	NCD
UREASE	urea carboxylase	3.16282e-26	2.2048e-20	1.92515e-20	2.32839e-20	2.07205e-20	2.17799e-20	2.05439e-20	2.08332e-20	2.13636e-20	2.05644e-20	0	0	0	0	0	0	0	0	atp[c] + hco3[c] + urea[c] <=> adp[c] + allphn[c] + h[c] + pi[c]	(YBR208C)	YBR208C		Nitrogen Metabolism	1	-1000	1000	0	0	6.3.4.6	NCD
ADA	Adenosine deaminase	0	0	0	0	0	0	0	0	0	0	0	0	0	0	0	0	0	0	adn[c] + h2o[c] + h[c] -> ins[c] + nh4[c]	(YNL141W)	YNL141W		Nucleotide Salvage Pathway	0	0	1000	0	0	3.5.4.4	Added EC- JLR
ADD	adenine deaminase	0	0	0	0	0	0	0	0	0	0	0	0	0	0	0	0	0	0	ade[c] + h2o[c] + h[c] -> hxan[c] + nh4[c]	(YNL141W)	YNL141W		Nucleotide Salvage Pathway	0	0	1000	0	0	3.5.4.2	note: reaction also occures spontaneously - oxidative deaminination (MKA)
ADK1	adenylate kinase	1000	1000	1000	1000	1000	1000	1000	1000	1000	1000	1000	1000	1000	1000	1000	1000	1000	1000	amp[c] + atp[c] <=> 2 adp[c]	(YDR226W)	YDR226W		Nucleotide Salvage Pathway	1	-1000	1000	0	0	2.7.4.3	Inorganic triphosphate can also act as donor
ADK1m	adenylate kinase, mitochondrial	4.61547e-25	0	0	0	0	0	0	0	0	0	9.22461e-31	1.27523e-24	3.08589e-25	3.5968e-25	8.90395e-25	1.37332e-24	3.00257e-24	2.01219e-25	amp[m] + atp[m] <=> 2 adp[m]	(YER170W)	YER170W		Nucleotide Salvage Pathway	1	-1000	1000	0	0	2.7.4.3	NCD
ADK3	adentylate kinase (GTP)	-1000	-1000	-1000	-1000	-1000	-1000	-1000	-1000	-1000	-1000	-1000	-1000	-1000	-1000	-1000	-1000	-1000	-1000	amp[c] + gtp[c] <=> adp[c] + gdp[c]	(YDR226W)	YDR226W		Nucleotide Salvage Pathway	1	-1000	1000	0	0		JLR
ADK3m	adentylate kinase (GTP)	0	0	0	0	0	0	0	0	0	0	0	0	0	0	0	0	0	0	amp[m] + gtp[m] <=> adp[m] + gdp[m]	(YER170W)	YER170W		Nucleotide Salvage Pathway	1	-1000	1000	0	0		NCD
ADK4	adentylate kinase (ITP)	0.989621	0.9838	0.977979	0.972157	0.966336	0.960515	0.954693	0.948872	0.943051	0.93723	0.931408	0.925587	0.919766	0.913944	0.908123	0.902302	0.89648	0.890659	amp[c] + itp[c] <=> adp[c] + idp[c]	(YDR226W)	YDR226W		Nucleotide Salvage Pathway	1	-1000	1000	0	0		JLR
ADK4m	adentylate kinase (ITP), mitochondrial	0	0	0	0	0	0	0	0	0	0	0	0	0	0	0	0	0	0	amp[m] + itp[m] <=> adp[m] + idp[m]	(YER170W)	YER170W		Nucleotide Salvage Pathway	1	-1000	1000	0	0	2.7.4.3	NCD
ADNK1	adenosine kinase	0.0176887	0.0175846	0.0174806	0.0173765	0.0172725	0.0171684	0.0170644	0.0169603	0.0168563	0.0167522	0.0166482	0.0165441	0.0164401	0.016336	0.016232	0.0161279	0.0160239	0.0159198	adn[c] + atp[c] -> adp[c] + amp[c] + h[c]	(YJR105W)	YJR105W		Nucleotide Salvage Pathway	0	0	1000	0	0	2.7.1.20	_2-Aminoadenosine can also act as acceptor
ADNUC	adenosine hydrolase	0	0	0	0	0	0	0	0	0	0	0	0	0	0	0	0	0	0	adn[c] + h2o[c] -> ade[c] + rib-D[c]	(YDR400W)	YDR400W		Nucleotide Salvage Pathway	0	0	1000	0	0	3.2.2.8	tv D or L-ribose
ADPT	adenine phosphoribosyltransferase	0	0	0	0	0	0	0	0	0	0	0	0	0	0	0	0	0	0	ade[c] + prpp[c] -> amp[c] + ppi[c]	(YML022W) or (YDR441C)	YDR441C YML022W		Nucleotide Salvage Pathway	0	0	1000	0	0	2.4.2.7	LOCUS:YML022W#ABBREVIATION:APT1#ECNUMBERS:2.4.2.7#
AMPN	AMP nucleosidase	0	0	0	0	0	0	0	0	0	0	0	0	0	0	0	0	0	0	amp[c] + h2o[c] -> ade[c] + r5p[c]	(YBR284W) or (YJL070C) or (YML035C)	YBR284W YJL070C YML035C		Nucleotide Salvage Pathway	0	0	1000	0	0	3.2.2.4	JLR
ATPM	ATP maintenance requirement	1	1	1	1	1	1	1	1	1	1	1	1	1	1	1	1	1	1	atp[c] + h2o[c] -> adp[c] + h[c] + pi[c]				Nucleotide Salvage Pathway	0	1	1	0	0		none
CMPN	CMP nucleosidase	0	0	0	0	0	0	0	0	0	0	0	0	0	0	0	0	0	0	cmp[c] + h2o[c] -> csn[c] + r5p[c]				Nucleotide Salvage Pathway	0	0	1000	0	0	3.2.2.10	JLR - also acts on dUMP, dCMP,dTMP, and presumably TMP and UMP
CYTDK2	cytidine kinase (GTP)	8.33543e-23	0	0	0	0	0	0	0	0	0	0	0	0	0	0	0	0	0	cytd[c] + gtp[c] -> cmp[c] + gdp[c] + h[c]	(YNR012W)	YNR012W		Nucleotide Salvage Pathway	0	0	1000	0	0		LOCUS:YNR012W#ABBREVIATION:URK1#ECNUMBERS:2.7.1.48#
CYTK1	cytidylate kinase (CMP)	-0.025729	-0.0255777	-0.0254263	-0.025275	-0.0251236	-0.0249723	-0.0248209	-0.0246696	-0.0245182	-0.0243669	-0.0242155	-0.0240642	-0.0239129	-0.0237615	-0.0236102	-0.0234588	-0.0233075	-0.0231561	atp[c] + cmp[c] <=> adp[c] + cdp[c]				Nucleotide Salvage Pathway	1	-1000	1000	0	0	2.7.4.14	none
CYTK2	cytidylate kinase (dCMP)	0	0	0	0	0	0	0	0	0	0	0	0	0	0	0	0	0	0	atp[c] + dcmp[c] <=> adp[c] + dcdp[c]				Nucleotide Salvage Pathway	1	-1000	1000	0	0	2.7.4.14	none
DADA	Deoxyadenosine deaminase	0	0	0	0	0	0	0	0	0	0	0	0	0	0	0	0	0	0	dad-2[c] + h2o[c] + h[c] -> din[c] + nh4[c]	(YNL141W)	YNL141W		Nucleotide Salvage Pathway	0	0	1000	0	0		JLR
DADK	deoxyadenylate kinase	-0.00340531	-0.00338528	-0.00336525	-0.00334522	-0.00332519	-0.00330515	-0.00328512	-0.00326509	-0.00324506	-0.00322503	-0.003205	-0.00318497	-0.00316494	-0.0031449	-0.00312487	-0.00310484	-0.00308481	-0.00306478	atp[c] + damp[c] <=> adp[c] + dadp[c]				Nucleotide Salvage Pathway	1	-1000	1000	0	0	2.7.4.11	AMP can also act as acceptor
DCTPD	dCTP deaminase	0	0	0	0	0	0	0	0	0	0	0	0	0	0	0	0	0	0	dctp[c] + h2o[c] + h[c] -> dutp[c] + nh4[c]	(YHR144C)	YHR144C		Nucleotide Salvage Pathway	0	0	1000	0	0	3.5.4.13	tv
DCYTD	deoxycytidine deaminase	0	0	0	0	0	0	0	0	0	0	0	0	0	0	0	0	0	0	dcyt[c] + h2o[c] + h[c] -> duri[c] + nh4[c]	(YLR245C)	YLR245C		Nucleotide Salvage Pathway	0	0	1000	0	0	3.5.4.14	LOCUS:YLR245C#ABBREVIATION:CDD1#ECNUMBERS:3.5.4.5#
DTMPK	dTMP kinase	5.26593e-25	-4.80226e-20	-4.20138e-20	-5.08099e-20	-4.51604e-20	-4.74484e-20	-4.47655e-20	-4.54302e-20	-4.6543e-20	-4.47721e-20	8.83362e-24	-5.51237e-27	-1.29703e-27	-9.7277e-28	-2.81023e-27	-4.97194e-27	-1.30784e-26	-3.24257e-28	atp[c] + dtmp[c] <=> adp[c] + dtdp[c]	(YJR057W)	YJR057W		Nucleotide Salvage Pathway	1	-1000	1000	0	0	2.7.4.9	LOCUS:YJR057W#ABBREVIATION:CDC8#ECNUMBERS:2.7.4.9#
GNNUC	gnnuc	0	0	0	0	0	0	0	0	0	0	0	0	0	0	0	0	0	0	gsn[c] + h2o[c] -> gua[c] + rib-D[c]	(YDR400W)	YDR400W		Nucleotide Salvage Pathway	0	0	1000	0	0		tv
GSNK	guanosine kinase	-3.45769e-24	-1.76095e-25	-1.36625e-25	-1.66756e-25	-1.48369e-25	-1.70864e-25	-1.56101e-25	-1.48673e-25	-1.62373e-25	-1.56688e-25	0	0	0	0	0	0	0	0	atp[c] + gsn[c] -> adp[c] + gmp[c] + h[c]				Nucleotide Salvage Pathway	0	0	1000	0	0		JLR
GUAPRT	guanine phosphoribosyltransferase	0	0	0	0	0	0	0	0	0	0	0	0	0	0	0	0	0	0	gua[c] + prpp[c] -> gmp[c] + ppi[c]	(YDR399W)	YDR399W		Nucleotide Salvage Pathway	0	0	1000	0	0	2.4.2.8	Guanine and 6-mercaptopurine can replace hypoxanthine EC added (2.4.2.7 makes the same reaction) IT
HXPRT	hypoxanthine phosphoribosyltransferase (Hypoxanthine)	0	0	0	0	0	0	0	0	0	0	0	0	0	0	0	0	0	0	hxan[c] + prpp[c] -> imp[c] + ppi[c]	(YDR399W)	YDR399W		Nucleotide Salvage Pathway	0	0	1000	0	0	2.4.2.8	Guanine (see GUAPRT) and 6-mercaptopurine can replace hypoxanthine
INSK	insosine kinase	9.7044e-25	2.38287e-20	2.09063e-20	2.52829e-20	2.24281e-20	2.35489e-20	2.22277e-20	2.25808e-20	2.3103e-20	2.22027e-20	2.90551e-27	-2.31533e-26	-8.89812e-27	-2.32441e-26	-1.9249e-26	-2.14281e-26	-6.80979e-27	-4.19483e-26	atp[c] + ins[c] -> adp[c] + h[c] + imp[c]				Nucleotide Salvage Pathway	0	0	1000	0	0	2.7.1.73	JLR
NDP3	nucleoside-diphosphatase (GDP)	0	0	0	0	0	0	0	0	0	0	0	0	0	0	0	0	0	0	gdp[c] + h2o[c] -> gmp[c] + h[c] + pi[c]				Nucleotide Salvage Pathway	0	0	1000	0	0	3.6.1.6	EC is 3.6.1.42? NCD
NDP3g	nucleoside-diphosphatase (GDP), Golgi	0	0	0	0	0	0	0	0	0	0	0	0	0	0	0	0	0	0	gdp[g] + h2o[g] -> gmp[g] + h[g] + pi[g]	(YEL042W)	YEL042W		Nucleotide Salvage Pathway	0	0	1000	0	0	3.6.1.6	NCD
NDP4	nucleoside-diphosphatase (dGDP)	0	0	0	0	0	0	0	0	0	0	0	0	0	0	0	0	0	0	dgdp[c] + h2o[c] -> dgmp[c] + h[c] + pi[c]				Nucleotide Salvage Pathway	0	0	1000	0	0	3.6.1.6	none
NDPK1	nucleoside-diphosphate kinase (ATP:GDP)	-999.124	-999.129	-999.134	-999.139	-999.145	-999.15	-999.155	-999.16	-999.165	-999.17	-999.175	-999.181	-999.186	-999.191	-999.196	-999.201	-999.206	-999.212	atp[c] + gdp[c] <=> adp[c] + gtp[c]	(YKL067W)	YKL067W		Nucleotide Salvage Pathway	1	-1000	1000	0	0	2.7.4.6	Many nucleoside diphosphates (eight described) can act as acceptors. While many ribo- and deoxyribonucleoside triphosphates can act as donors, only ATP is chosen as a donor to minimize the number of total reactions.
NDPK2	nucleoside-diphosphate kinase (ATP:UDP)	1.63398	1.62437	1.61476	1.60515	1.59554	1.58592	1.57631	1.5667	1.55709	1.54748	1.53787	1.52825	1.51864	1.50903	1.49942	1.48981	1.4802	1.47058	atp[c] + udp[c] <=> adp[c] + utp[c]	(YKL067W)	YKL067W		Nucleotide Salvage Pathway	1	-1000	1000	0	0	2.7.4.6	Many nucleoside diphosphates (eight described) can act as acceptors. While many ribo- and deoxyribonucleoside triphosphates can act as donors, only ATP is chosen as a donor to minimize the number of total reactions.
NDPK3	nucleoside-diphosphate kinase (ATP:CDP)	-0.025729	-0.0255777	-0.0254263	-0.025275	-0.0251236	-0.0249723	-0.0248209	-0.0246696	-0.0245182	-0.0243669	-0.0242155	-0.0240642	-0.0239129	-0.0237615	-0.0236102	-0.0234588	-0.0233075	-0.0231561	atp[c] + cdp[c] <=> adp[c] + ctp[c]	(YKL067W)	YKL067W		Nucleotide Salvage Pathway	1	-1000	1000	0	0	2.7.4.6	Many nucleoside diphosphates (eight described) can act as acceptors. While many ribo- and deoxyribonucleoside triphosphates can act as donors, only ATP is chosen as a donor to minimize the number of total reactions.
NDPK4	nucleoside-diphosphate kinase (ATP:dTDP)	0	0	0	0	0	0	0	0	0	0	0	0	0	0	0	0	0	0	atp[c] + dtdp[c] <=> adp[c] + dttp[c]	(YKL067W)	YKL067W		Nucleotide Salvage Pathway	1	-1000	1000	0	0	2.7.4.6	Many nucleoside diphosphates (eight described) can act as acceptors. While many ribo- and deoxyribonucleoside triphosphates can act as donors, only ATP is chosen as a donor to minimize the number of total reactions.
NDPK5	nucleoside-diphosphate kinase (ATP:dGDP)	-0.00227021	-0.00225685	-0.0022435	-0.00223014	-0.00221679	-0.00220344	-0.00219008	-0.00217673	-0.00216337	-0.00215002	-0.00213667	-0.00212331	-0.00210996	-0.0020966	-0.00208325	-0.00206989	-0.00205654	-0.00204319	atp[c] + dgdp[c] <=> adp[c] + dgtp[c]	(YKL067W)	YKL067W		Nucleotide Salvage Pathway	1	-1000	1000	0	0	2.7.4.6	Many nucleoside diphosphates (eight described) can act as acceptors. While many ribo- and deoxyribonucleoside triphosphates can act as donors, only ATP is chosen as a donor to minimize the number of total reactions.
NDPK6	nucleoside-diphosphate kinase (ATP:dUDP)	-0.00567552	-0.00564213	-0.00560875	-0.00557536	-0.00554198	-0.00550859	-0.00547521	-0.00544182	-0.00540844	-0.00537505	-0.00534166	-0.00530828	-0.00527489	-0.00524151	-0.00520812	-0.00517474	-0.00514135	-0.00510797	atp[c] + dudp[c] <=> adp[c] + dutp[c]	(YKL067W)	YKL067W		Nucleotide Salvage Pathway	1	-1000	1000	0	0	2.7.4.6	Many nucleoside diphosphates (eight described) can act as acceptors. While many ribo- and deoxyribonucleoside triphosphates can act as donors, only ATP is chosen as a donor to minimize the number of total reactions.
NDPK7	nucleoside-diphosphate kinase (ATP:dCDP)	0	0	0	0	0	0	0	0	0	0	0	0	0	0	0	0	0	0	atp[c] + dcdp[c] <=> adp[c] + dctp[c]	(YKL067W)	YKL067W		Nucleotide Salvage Pathway	1	-1000	1000	0	0	2.7.4.6	Many nucleoside diphosphates (eight described) can act as acceptors. While many ribo- and deoxyribonucleoside triphosphates can act as donors, only ATP is chosen as a donor to minimize the number of total reactions.
NDPK8	nucleoside-diphosphate kinase (ATP:dADP)	-999.998	-999.998	-999.998	-999.998	-999.998	-999.998	-999.998	-999.998	-999.998	-999.998	-999.998	-999.998	-999.998	-999.998	-999.998	-999.998	-999.998	-999.998	atp[c] + dadp[c] <=> adp[c] + datp[c]	(YKL067W)	YKL067W		Nucleotide Salvage Pathway	1	-1000	1000	0	0	2.7.4.6	Many nucleoside diphosphates (eight described) can act as acceptors. While many ribo- and deoxyribonucleoside triphosphates can act as donors, only ATP is chosen as a donor to minimize the number of total reactions.
NDPK9	nucleoside-diphosphate kinase (ATP:IDP)	0.989621	0.9838	0.977979	0.972157	0.966336	0.960515	0.954693	0.948872	0.943051	0.93723	0.931408	0.925587	0.919766	0.913944	0.908123	0.902302	0.89648	0.890659	atp[c] + idp[c] <=> adp[c] + itp[c]	(YKL067W)	YKL067W		Nucleotide Salvage Pathway	1	-1000	1000	0	0	2.7.4.6	NCD
NTD1	5'-nucleotidase (dUMP)	1.45812e-24	8.84766e-25	5.18289e-25	8.62899e-25	6.69986e-25	5.20235e-25	7.69362e-26	1.06337e-24	-3.84681e-26	6.52584e-25	0	0	0	0	0	0	0	0	dump[c] + h2o[c] -> duri[c] + pi[c]				Nucleotide Salvage Pathway	0	0	1000	0	0	3.1.3.5	Wide specificity for 5&apos;-nucleotides Also see EC 3.1.3.31
NTD10	5'-nucleotidase (XMP)	0	2.38278e-20	2.0905e-20	2.52823e-20	2.2427e-20	2.35477e-20	2.22267e-20	2.25799e-20	2.31022e-20	2.22018e-20	0	3.11071e-25	-6.88243e-26	5.12096e-26	-2.00662e-26	1.93035e-25	8.78917e-26	-1.36196e-25	h2o[c] + xmp[c] -> pi[c] + xtsn[c]				Nucleotide Salvage Pathway	0	0	1000	0	0	3.1.3.5	Wide specificity for 5&apos;-nucleotides Also see EC 3.1.3.31
NTD11	5'-nucleotidase (IMP)	0	0	0	0	0	0	0	0	0	0	0	0	0	0	0	0	0	0	h2o[c] + imp[c] -> ins[c] + pi[c]				Nucleotide Salvage Pathway	0	0	1000	0	0	3.1.3.5	Wide specificity for 5&apos;-nucleotides Also see EC 3.1.3.31
NTD2	5'-nucleotidase (UMP)	0	0	0	0	0	0	0	0	0	0	-2.68536e-24	0	0	0	0	0	0	0	h2o[c] + ump[c] -> pi[c] + uri[c]				Nucleotide Salvage Pathway	0	0	1000	0	0	3.1.3.5	Wide specificity for 5&apos;-nucleotides Also see EC 3.1.3.31
NTD3	5'-nucleotidase (dCMP)	0	0	0	0	0	0	0	0	0	0	0	0	0	0	0	0	0	0	dcmp[c] + h2o[c] -> dcyt[c] + pi[c]				Nucleotide Salvage Pathway	0	0	1000	0	0	3.1.3.5	Wide specificity for 5&apos;-nucleotides Also see EC 3.1.3.31
NTD4	5'-nucleotidase (CMP)	0	0	0	0	0	0	0	0	0	0	0	0	0	0	0	0	0	0	cmp[c] + h2o[c] -> cytd[c] + pi[c]				Nucleotide Salvage Pathway	0	0	1000	0	0	3.1.3.5	Wide specificity for 5&apos;-nucleotides Also see EC 3.1.3.31
NTD5	5'-nucleotidase (dTMP)	0	0	0	0	0	0	0	0	0	0	0	0	0	0	0	0	0	0	dtmp[c] + h2o[c] -> pi[c] + thymd[c]				Nucleotide Salvage Pathway	0	0	1000	0	0	3.1.3.5	Wide specificity for 5&apos;-nucleotides Also see EC 3.1.3.31
NTD6	5'-nucleotidase (dAMP)	0	0	0	0	0	0	0	0	0	0	0	0	0	0	0	0	0	0	damp[c] + h2o[c] -> dad-2[c] + pi[c]				Nucleotide Salvage Pathway	0	0	1000	0	0	3.1.3.5	Wide specificity for 5&apos;-nucleotides Also see EC 3.1.3.31
NTD7	5'-nucleotidase (AMP)	0	0	0	0	0	0	0	0	0	0	0	0	0	0	0	0	0	0	amp[c] + h2o[c] -> adn[c] + pi[c]				Nucleotide Salvage Pathway	0	0	1000	0	0	3.1.3.5	Wide specificity for 5&apos;-nucleotides Also see EC 3.1.3.31
NTD8	5'-nucleotidase (dGMP)	0	0	0	0	0	0	0	0	0	0	0	0	0	0	0	0	0	0	dgmp[c] + h2o[c] -> dgsn[c] + pi[c]				Nucleotide Salvage Pathway	0	0	1000	0	0	3.1.3.5	Wide specificity for 5&apos;-nucleotides Also see EC 3.1.3.31
NTD9	5'-nucleotidase (GMP)	0	0	0	0	0	0	0	0	0	0	0	0	0	0	0	0	0	0	gmp[c] + h2o[c] -> gsn[c] + pi[c]				Nucleotide Salvage Pathway	0	0	1000	0	0	3.1.3.5	Wide specificity for 5&apos;-nucleotides Also see EC 3.1.3.31
NTP3	nucleoside-triphosphatase (GTP)	0	0	0	0	0	0	0	0	0	0	0	0	0	0	0	0	0	0	gtp[c] + h2o[c] -> gdp[c] + h[c] + pi[c]				Nucleotide Salvage Pathway	0	0	1000	0	0	3.6.1.15	none
NTP4	nucleoside-triphosphatase (dGTP)	0	0	0	0	0	0	0	0	0	0	0	0	0	0	0	0	0	0	dgtp[c] + h2o[c] -> dgdp[c] + h[c] + pi[c]				Nucleotide Salvage Pathway	0	0	1000	0	0	3.6.1.15	none
PUNP1	purine-nucleoside phosphorylase (Adenosine)	0	4.80219e-20	4.20126e-20	5.08091e-20	4.51588e-20	4.74478e-20	4.47646e-20	4.54298e-20	4.65422e-20	4.47711e-20	0	0	0	0	0	0	0	0	adn[c] + pi[c] <=> ade[c] + r1p[c]	(YLR209C)	YLR209C		Nucleotide Salvage Pathway	1	-1000	1000	0	0	2.4.2.1	Specificity not completely determined. Can also catalyse ribosyltransferase reactions of the type catalysed by EC 2.4.2.5, nucleoside ribosyltransferase
PUNP2	purine-nucleoside phosphorylase (Deoxyadenosine)	1.81594e-28	-4.80219e-20	-4.20126e-20	-5.08089e-20	-4.51588e-20	-4.74473e-20	-4.47646e-20	-4.54293e-20	-4.65419e-20	-4.47706e-20	0	0	0	0	0	0	0	0	dad-2[c] + pi[c] <=> 2dr1p[c] + ade[c]	(YLR209C)	YLR209C		Nucleotide Salvage Pathway	1	-1000	1000	0	0	2.4.2.1	Specificity not completely determined. Can also catalyse ribosyltransferase reactions of the type catalysed by EC 2.4.2.5, nucleoside ribosyltransferase
PUNP3	purine-nucleoside phosphorylase (Guanosine)	3.45815e-24	1.7606e-25	1.36524e-25	1.66634e-25	1.48312e-25	1.70834e-25	1.56021e-25	1.48676e-25	1.62283e-25	1.56666e-25	0	0	0	0	0	0	0	0	gsn[c] + pi[c] <=> gua[c] + r1p[c]	(YLR209C)	YLR209C		Nucleotide Salvage Pathway	1	-1000	1000	0	0	2.4.2.1	Specificity not completely determined. Can also catalyse ribosyltransferase reactions of the type catalysed by EC 2.4.2.5, nucleoside ribosyltransferase
PUNP4	purine-nucleoside phosphorylase (Deoxyguanosine)	0	0	0	0	0	0	0	0	0	0	0	0	0	0	0	0	0	0	dgsn[c] + pi[c] <=> 2dr1p[c] + gua[c]	(YLR209C)	YLR209C		Nucleotide Salvage Pathway	1	-1000	1000	0	0	2.4.2.1	Specificity not completely determined. Can also catalyse ribosyltransferase reactions of the type catalysed by EC 2.4.2.5, nucleoside ribosyltransferase
PUNP5	purine-nucleoside phosphorylase (Inosine)	-1.80258e-23	-2.38287e-20	-2.09063e-20	-2.52829e-20	-2.24281e-20	-2.35489e-20	-2.22277e-20	-2.25808e-20	-2.3103e-20	-2.22027e-20	0	0	0	0	0	0	0	0	ins[c] + pi[c] <=> hxan[c] + r1p[c]	(YLR209C)	YLR209C		Nucleotide Salvage Pathway	1	-1000	1000	0	0	2.4.2.1	Specificity not completely determined. Can also catalyse ribosyltransferase reactions of the type catalysed by EC 2.4.2.5, nucleoside ribosyltransferase
PUNP6	purine-nucleoside phosphorylase (Deoxyinosine)	0	0	0	0	0	0	0	0	0	0	0	0	0	0	0	0	0	0	din[c] + pi[c] <=> 2dr1p[c] + hxan[c]	(YLR209C)	YLR209C		Nucleotide Salvage Pathway	1	-1000	1000	0	0	2.4.2.1	Specificity not completely determined. Can also catalyse ribosyltransferase reactions of the type catalysed by EC 2.4.2.5, nucleoside ribosyltransferase
PUNP7	purine-nucleoside phosphorylase (Xanthosine)	0	2.38278e-20	2.09051e-20	2.52823e-20	2.2427e-20	2.35476e-20	2.22267e-20	2.258e-20	2.31022e-20	2.22018e-20	0	3.11017e-25	-6.88138e-26	5.12096e-26	-2.00481e-26	1.93031e-25	8.78685e-26	-1.36183e-25	pi[c] + xtsn[c] <=> r1p[c] + xan[c]	(YLR209C)	YLR209C		Nucleotide Salvage Pathway	1	-1000	1000	0	0	2.4.2.1	Specificity not completely determined. Can also catalyse ribosyltransferase reactions of the type catalysed by EC 2.4.2.5, nucleoside ribosyltransferasextsn
PYNP2r	pyrimidine-nucleoside phosphorylase (uracil)	-1.90043e-25	-4.80221e-20	-4.20128e-20	-5.08091e-20	-4.51592e-20	-4.74483e-20	-4.47648e-20	-4.54303e-20	-4.65422e-20	-4.47711e-20	0	0	0	0	0	0	0	0	pi[c] + uri[c] <=> r1p[c] + ura[c]				Nucleotide Salvage Pathway	1	-1000	1000	0	0	2.4.2.2	JLR- added reversible form of PYNP2
RNDR1	ribonucleoside-diphosphate reductase (ADP)	0.00340531	0.00338528	0.00336525	0.00334522	0.00332519	0.00330515	0.00328512	0.00326509	0.00324506	0.00322503	0.003205	0.00318497	0.00316494	0.0031449	0.00312487	0.00310484	0.00308481	0.00306478	adp[c] + trdrd[c] -> dadp[c] + h2o[c] + trdox[c]	(YIL066C and YJL026W) or (YER070W and YJL026W)	YER070W YIL066C YJL026W		Nucleotide Salvage Pathway	0	0	1000	0	0	1.17.4.1	LOCUS:YER070W#ABBREVIATION:RNR1#ECNUMBERS:1.17.4.1#
RNDR1n	ribonucleoside-diphosphate reductase, nuclear	0	0	0	0	0	0	0	0	0	0	0	0	0	0	0	0	0	0	adp[n] + trdrd[n] -> dadp[n] + h2o[n] + trdox[n]	(YER070W and YGR180C) or (YGR180C and YIL066C)	YER070W YGR180C YIL066C		Nucleotide Salvage Pathway	0	0	1000	0	0	1.17.4.1	NCD
RNDR2	ribonucleoside-diphosphate reductase (GDP)	0	0	0	0	0	0	0	0	0	0	0	0	0	0	0	0	0	0	gdp[c] + trdrd[c] -> dgdp[c] + h2o[c] + trdox[c]	(YER070W and YJL026W)	YER070W YJL026W		Nucleotide Salvage Pathway	0	0	1000	0	0	1.17.4.1	LOCUS:YER070W#ABBREVIATION:RNR1#ECNUMBERS:1.17.4.1#
RNDR2n	ribonucleoside-diphosphate reductase (GDP), nuclear	0	0	0	0	0	0	0	0	0	0	0	0	0	0	0	0	0	0	gdp[n] + trdrd[n] -> dgdp[n] + h2o[n] + trdox[n]	(YER070W and YGR180C)	YER070W YGR180C		Nucleotide Salvage Pathway	0	0	1000	0	0	1.17.4.1	NCD
RNDR3	ribonucleoside-diphosphate reductase (CDP)	0	0	0	0	0	0	0	0	0	0	0	0	0	0	0	0	0	0	cdp[c] + trdrd[c] -> dcdp[c] + h2o[c] + trdox[c]	(YER070W and YJL026W)	YER070W YJL026W		Nucleotide Salvage Pathway	0	0	1000	0	0	1.17.4.1	LOCUS:YER070W#ABBREVIATION:RNR1#ECNUMBERS:1.17.4.1#
RNDR3n	ribonucleoside-diphosphate reductase (CDP), nuclear	0	0	0	0	0	0	0	0	0	0	0	0	0	0	0	0	0	0	cdp[n] + trdrd[n] -> dcdp[n] + h2o[n] + trdox[n]	(YER070W and YGR180C)	YER070W YGR180C		Nucleotide Salvage Pathway	0	0	1000	0	0	1.17.4.1	NCD
RNDR4	ribonucleoside-diphosphate reductase (UDP)	0	0	0	0	0	0	0	0	0	0	0	0	0	0	0	0	0	0	trdrd[c] + udp[c] -> dudp[c] + h2o[c] + trdox[c]	(YER070W and YJL026W)	YER070W YJL026W		Nucleotide Salvage Pathway	0	0	1000	0	0	1.17.4.1	LOCUS:YER070W#ABBREVIATION:RNR1#ECNUMBERS:1.17.4.1#
RNDR4n	ribonucleoside-diphosphate reductase (UDP), nuclear	0	0	0	0	0	0	0	0	0	0	0	0	0	0	0	0	0	0	trdrd[n] + udp[n] -> dudp[n] + h2o[n] + trdox[n]	(YER070W and YGR180C)	YER070W YGR180C		Nucleotide Salvage Pathway	0	0	1000	0	0	1.17.4.1	NCD
RNTR1	ribonucleoside-triphosphate reductase (ATP)	0	0	0	0	0	0	0	0	0	0	0	0	0	0	0	0	0	0	atp[c] + trdrd[c] -> datp[c] + h2o[c] + trdox[c]				Nucleotide Salvage Pathway	0	0	1000	0	0	1.17.4.2	none
RNTR2	ribonucleoside-triphosphate reductase (GTP)	0.00227021	0.00225685	0.0022435	0.00223014	0.00221679	0.00220344	0.00219008	0.00217673	0.00216337	0.00215002	0.00213667	0.00212331	0.00210996	0.0020966	0.00208325	0.00206989	0.00205654	0.00204319	gtp[c] + trdrd[c] -> dgtp[c] + h2o[c] + trdox[c]				Nucleotide Salvage Pathway	0	0	1000	0	0	1.17.4.2	none
RNTR3	ribonucleoside-triphosphate reductase (CTP)	0	0	0	0	0	0	0	0	0	0	0	0	0	0	0	0	0	0	ctp[c] + trdrd[c] -> dctp[c] + h2o[c] + trdox[c]				Nucleotide Salvage Pathway	0	0	1000	0	0	1.17.4.2	none
RNTR4	ribonucleoside-triphosphate reductase (UTP)	0.00567552	0.00564213	0.00560875	0.00557536	0.00554198	0.00550859	0.00547521	0.00544182	0.00540844	0.00537505	0.00534166	0.00530828	0.00527489	0.00524151	0.00520812	0.00517474	0.00514135	0.00510797	trdrd[c] + utp[c] -> dutp[c] + h2o[c] + trdox[c]				Nucleotide Salvage Pathway	0	0	1000	0	0	1.17.4.2	none
UMPK	UMP kinase	0.0479581	0.047676	0.0473939	0.0471118	0.0468297	0.0465476	0.0462655	0.0459834	0.0457013	0.0454192	0.0451371	0.044855	0.0445729	0.0442907	0.0440086	0.0437265	0.0434444	0.0431623	atp[c] + ump[c] <=> adp[c] + udp[c]	(YKL024C)	YKL024C		Nucleotide Salvage Pathway	1	-1000	1000	0	0	2.7.4.14	LOCUS:YKL024C#ABBREVIATION:URA6#ECNUMBERS:2.7.4.-#
UMPKn	UMP kinase, nuclear	0	0	0	0	0	0	0	0	0	0	0	0	0	0	0	0	0	0	atp[n] + ump[n] <=> adp[n] + udp[n]	(YKL024C)	YKL024C		Nucleotide Salvage Pathway	1	-1000	1000	0	0		NCD
URIDK2r	uridylate kinase (dUMP)	-0.00567552	-0.00564213	-0.00560875	-0.00557536	-0.00554198	-0.00550859	-0.00547521	-0.00544182	-0.00540844	-0.00537505	-0.00534166	-0.00530828	-0.00527489	-0.00524151	-0.00520812	-0.00517474	-0.00514135	-0.00510797	atp[c] + dump[c] <=> adp[c] + dudp[c]	(YKL024C)	YKL024C		Nucleotide Salvage Pathway	1	-1000	1000	0	0		JLR- reversible form of URIDK2
URIDK2rn	uridylate kinase (dUMP), nuclear	0	0	0	0	0	0	0	0	0	0	0	0	0	0	0	0	0	0	atp[n] + dump[n] <=> adp[n] + dudp[n]	(YKL024C)	YKL024C		Nucleotide Salvage Pathway	1	-1000	1000	0	0		NCD
XPPT	xanthine phosphoribosyltransferase	0	0	0	0	0	0	0	0	0	0	0	0	0	0	0	0	0	0	prpp[c] + xan[c] -> ppi[c] + xmp[c]	(YJR133W)	YJR133W		Nucleotide Salvage Pathway	0	0	1000	0	0	2.4.2.22	LOCUS:YJR133W#ABBREVIATION:XPT1#
AABTN	4-acetamidobutyrate deacetylase	0	0	0	0	0	0	0	0	0	0	0	0	0	0	0	0	0	0	4aabutn[c] + h2o[c] -> 4abut[c] + ac[c]				Other Amino Acid Metabolism	0	0	1000	0	0	3.5.1.63	NCD
ABUTDm	Aminobutyraldehyde dehydrogenase, mitochondrial	0	0	0	0	0	0	0	0	0	0	0	0	0	0	0	0	0	0	4abutn[m] + h2o[m] + nad[m] -> 4abut[m] + 2 h[m] + nadh[m]	(YOR374W) or (YER073W)	YER073W YOR374W		Other Amino Acid Metabolism	0	0	1000	0	0	1.2.1.19	NCD
APRTO2	N-acetylputrescine: oxygen oxireductase (deaminating)	0	0	0	0	0	0	0	0	0	0	0	0	0	0	0	0	0	0	aprut[c] + h2o[c] + o2[c] -> h2o2[c] + n4abutn[c] + nh4[c]				Other Amino Acid Metabolism	0	0	1000	0	0	1.4.3.4	NCD
GLPT	glycylpeptide N-tetradecanoyltransferase	0	0	0	0	0	0	0	0	0	0	0	0	0	0	0	0	0	0	glp[c] + tdcoa[c] -> coa[c] + tglp[c]	(YLR195C)	YLR195C		Other Amino Acid Metabolism	0	0	1000	0	0	2.3.1.97	NCD
GLUCYS	gamma-glutamylcysteine synthetase	0	0	0	0	0	0	0	0	0	0	0	0	0	0	0	0	0	0	atp[c] + cys-L[c] + glu-L[c] -> adp[c] + glucys[c] + h[c] + pi[c]	(YJL101C)	YJL101C		Other Amino Acid Metabolism	0	0	1000	0	0	6.3.2.2	NCD
GTHO	glutathione oxidoreductase	0	0	0	0	0	0	0	0	0	0	0	0	0	0	0	0	0	0	gthox[c] + h[c] + nadph[c] -> 2 gthrd[c] + nadp[c]	(YPL091W)	YPL091W		Other Amino Acid Metabolism	0	0	1000	0	0	1.8.1.7	NCD, TV This EC (1.6.4.2) is obsolete. The new EC is 1.8.1.7. http://www.genome.ad.jp/dbget-bin/www_bget?ec:1.6.4.2
GTHP	glutathione peroxidase	0	0	0	0	0	0	0	0	0	0	0	0	0	0	0	0	0	0	2 gthrd[c] + h2o2[c] <=> gthox[c] + 2 h2o[c]	(YBR244W) or (YKL026C) or (YIR037W)	YBR244W YIR037W YKL026C		Other Amino Acid Metabolism	1	-1000	1000	0	0	1.11.1.9	NCD
GTHS	glutathione synthetase	0	2.39669e-26	1.9172e-26	2.29283e-26	2.07797e-26	2.39725e-26	2.07647e-26	2.07797e-26	2.02538e-26	2.07684e-26	0	0	0	0	0	0	0	0	atp[c] + glucys[c] + gly[c] -> adp[c] + gthrd[c] + h[c] + pi[c]	(YOL049W)	YOL049W		Other Amino Acid Metabolism	0	0	1000	0	0	6.3.2.3	NCD
GTMLT	g-glutamyltransferase	0	0	0	0	0	0	0	0	0	0	0	0	0	0	0	0	0	0	ala-L[c] + gthrd[c] -> cgly[c] + gluala[c]	(YLR299W)	YLR299W		Other Amino Acid Metabolism	0	0	1000	0	0	2.3.2.2	NCD
LCADm	lactaldehyde dehydrogenase, mitochondrial	0	0	0	0	0	0	0	0	0	0	0	0	0	0	0	0	0	0	h2o[m] + lald-L[m] + nad[m] <=> 2 h[m] + lac-L[m] + nadh[m]	(YER073W)	YER073W		Other Amino Acid Metabolism	1	-1000	1000	0	0	1.2.1.21	NCD
NABTNO	N4-Acetylaminobutanal:NAD+ oxidoreductase	0	0	0	0	0	0	0	0	0	0	0	0	0	0	0	0	0	0	h2o[c] + n4abutn[c] + nad[c] -> 4aabutn[c] + 2 h[c] + nadh[c]				Other Amino Acid Metabolism	0	0	1000	0	0	1.2.1.3	NCD
NTRLASE2	nitrilase	0	0	0	0	0	0	0	0	0	0	0	0	0	0	0	0	0	0	aprop[c] + 2 h2o[c] -> ala-L[c] + nh4[c]	(YJL126W) or (YLR351C)	YJL126W YLR351C		Other Amino Acid Metabolism	0	0	1000	0	0	3.5.5.1	NCD
NTRLASE3	nitrilase	0	0	0	0	0	0	0	0	0	0	0	0	0	0	0	0	0	0	acybut[c] + 2 h2o[c] -> glu-L[c] + nh4[c]	(YLR351C) or (YJL126W)	YJL126W YLR351C		Other Amino Acid Metabolism	0	0	1000	0	0	3.5.5.1	NCD
PEPAT	Peptide alpha-N-acetyltransferase	0	0	0	0	0	0	0	0	0	0	0	0	0	0	0	0	0	0	accoa[c] + pepd[c] -> apep[c] + coa[c] + h[c]	(YDL040C) or (YGR147C)	YDL040C YGR147C		Other Amino Acid Metabolism	0	0	1000	0	0	2.3.1.88	NCD
ATPS3g	ATP synthase, Golgi Apparatus	0	0	0	0	0	0	0	0	0	0	0	0	0	0	0	0	0	0	adp[g] + 3 h[c] + pi[g] -> atp[g] + h2o[g] + 2 h[g]	(YEL051W and YKL080W and YBR127C and YPL234C and YHR039C-A and YDL185W and YHR026W and YMR054W and YEL027W and YOR332W and YPR036W and YLR447C and YGR020C)	YBR127C YDL185W YEL027W YEL051W YGR020C YHR026W YHR039C-A YKL080W YLR447C YMR054W YOR332W YPL234C YPR036W		Oxidative Phosphorylation	0	0	1000	0	0		NCD
ATPS3m	ATP synthase, mitochondrial	53.9384	53.6988	53.4592	53.2195	52.9799	52.7403	52.5006	52.261	52.0213	51.7817	51.5421	51.3024	51.0628	50.8232	50.5835	50.3439	50.1042	49.8646	adp[m] + 3 h[c] + pi[m] -> atp[m] + h2o[m] + 2 h[m]	(YDL004W and YKL016C and Q0085 and YPL078C and Q0130 and YDR377W and YPL271W and YML081C-A and YLR295C and YBR039W and YJR121W and YDR298C and Q0080 and YDL181W and YBL099W) or (YDL004W and YML081C-A and YLR295C and YJR121W and YOL077W-A and YPR020W and YDR298C and YDR322C-A and YKL016C and Q0085 and YPL271W and YDR377W and Q0130 and YPL078C and YBR039W and YDL181W and Q0080 and YBL099W)	Q0080 Q0085 Q0130 YBL099W YBR039W YDL004W YDL181W YDR298C YDR322C-A YDR377W YJR121W YKL016C YLR295C YML081C-A YOL077W-A YPL078C YPL271W YPR020W		Oxidative Phosphorylation	0	0	1000	0	0	3.6.3.14	NCD
ATPS3v	ATP synthase, vacuole	0	0	0	0	0	0	0	0	0	0	0	0	0	0	0	0	0	0	adp[v] + 3 h[c] + pi[v] -> atp[v] + h2o[v] + 2 h[v]	(YBR127C and YPL234C and YDL185W and YOR270C and YOR332W and YLR447C and YEL051W and YKL080W and YHR039C-A and YHR026W and YEL027W and YPR036W and YGR020C)	YBR127C YDL185W YEL027W YEL051W YGR020C YHR026W YHR039C-A YKL080W YLR447C YOR270C YOR332W YPL234C YPR036W		Oxidative Phosphorylation	0	0	1000	0	0	3.6.3.14	IF
CYOOm	cytochrome c oxidase, mitochondrial	24.0859	23.9901	23.8943	23.7985	23.7027	23.6069	23.5111	23.4153	23.3195	23.2237	23.1279	23.0321	22.9363	22.8405	22.7447	22.6489	22.5531	22.4573	4 focytc[m] + 6 h[m] + o2[m] -> 4 ficytc[m] + 2 h2o[m] + 6 h[c]	(YGL191W and YDL067C and Q0275 and YLR038C and YGL187C and Q0250 and Q0045 and YMR256C and YNL052W and YHR051W and YLR395C) or (YGL191W and YDL067C and Q0275 and YLR038C and YGL187C and Q0250 and Q0045 and YMR256C and YHR051W and YIL111W and YLR395C)	Q0045 Q0250 Q0275 YDL067C YGL187C YGL191W YHR051W YIL111W YLR038C YLR395C YMR256C YNL052W		Oxidative Phosphorylation	0	0	1000	0	0	1.9.3.1	IF
CYOR_u6m	ubiquinol-6 cytochrome c reductase	48.1718	47.9802	47.7886	47.597	47.4054	47.2138	47.0222	46.8306	46.639	46.4474	46.2558	46.0642	45.8726	45.681	45.4894	45.2978	45.1062	44.9146	2 ficytc[m] + 1.5 h[m] + q6h2[m] -> 2 focytc[m] + 1.5 h[c] + q6[m]	(YHR001W-A and YJL166W and YGR183C and YBL045C and YFR033C and YEL024W and Q0105 and YDR529C and YOR065W and YPR191W)	Q0105 YBL045C YDR529C YEL024W YFR033C YGR183C YHR001W-A YJL166W YOR065W YPR191W		Oxidative Phosphorylation	0	0	1000	0	0	1.10.2.2	NCD
FDNG	formate dehydrogenase, cytosolic/mitochondrial	0	0	0	0	0	0	0	0	0	0	12.9314	0	0	0	0	0	0	0	for[c] + h[c] + q6[m] -> co2[c] + q6h2[m]				Oxidative Phosphorylation	0	0	1000	0	0	1.2.2.1	NCD
FRDm	fumarate reductase	0	0	0	0	0	0	0	0	0	0	0	0	0	0	0	0	0	0	fadh2[m] + fum[m] -> fad[m] + succ[m]	(YJR051W)	YJR051W		Oxidative Phosphorylation	0	0	1000	0	0	1.3.99.1	Similar to succinate dehydrogenase IF
MDH	malate dehydrogenase	0.0274611	-0.0149646	-0.117835	-0.220705	-0.323575	-0.426445	-0.529315	-0.632185	-0.735055	-0.837925	-0.940795	-1.27962	-1.381	-1.48239	-1.58378	-1.68516	-1.78655	-1.88793	mal-L[c] + nad[c] <=> h[c] + nadh[c] + oaa[c]	(YOL126C)	YOL126C		Oxidative Phosphorylation	1	-1000	1000	0	0	1.1.1.37	LOCUS:YOL126C#ABBREVIATION:MDH2#ECNUMBERS:1.1.1.37#
MDHm	malate dehydrogenase, mitochondrial	-0.0274611	0.0149646	0.117835	0.220705	0.323575	0.426445	0.529315	0.632185	0.735055	0.837925	0.940795	1.27962	1.381	1.48239	1.58378	1.68516	1.78655	1.88793	mal-L[m] + nad[m] <=> h[m] + nadh[m] + oaa[m]	(YKL085W)	YKL085W		Oxidative Phosphorylation	1	-1000	1000	0	0	1.1.1.37	IF
MDHp	malate dehydrogenase, peroxisomal	-2.89086e-25	-1.30598e-26	1.12458e-26	-9.67368e-27	1.2939e-26	7.61832e-27	8.42441e-27	1.07219e-26	-7.41644e-27	-9.27056e-28	2.40371e-28	5.57751e-28	3.8029e-28	5.75086e-28	-4.86529e-29	8.39722e-28	6.64863e-28	3.45955e-28	mal-L[x] + nad[x] <=> h[x] + nadh[x] + oaa[x]	(YDL078C)	YDL078C		Oxidative Phosphorylation	1	-1000	1000	0	0	1.1.1.37	IF
NADH2_u6cm	NADH dehydrogenase, cytosolic/mitochondrial	40.682	40.2869	39.8165	39.3462	38.8759	38.4055	37.9352	37.4649	36.9945	36.5242	24.132	34.0441	33.5835	33.1228	32.6621	32.2015	31.7408	31.2802	h[c] + nadh[c] + q6[m] -> nad[c] + q6h2[m]	(YMR145C) or (YDL085W)	YDL085W YMR145C		Oxidative Phosphorylation	0	0	1000	0	0	1.6.99.3	NCD
NADH2_u6m	NADH dehydrogenase, mitochondrial	7.33956	7.4416	7.61887	7.79613	7.9734	8.15067	8.32794	8.50521	8.68248	8.85975	8.0274	10.7537	10.9213	11.0889	11.2564	11.424	11.5916	11.7592	h[m] + nadh[m] + q6[m] -> nad[m] + q6h2[m]	(YML120C) or (YKL192C)	YKL192C YML120C		Oxidative Phosphorylation	0	0	1000	0	0	1.6.99.3	NCD
PPA	inorganic diphosphatase	3.31129	3.29181	3.27233	3.25285	3.23337	3.2139	3.19442	3.17494	3.15546	3.13598	3.11651	3.09703	3.07755	3.05807	3.03859	3.01911	2.99964	2.98016	h2o[c] + ppi[c] -> h[c] + 2 pi[c]	(YBR011C)	YBR011C		Oxidative Phosphorylation	0	0	1000	0	0	3.6.1.1	LOCUS:YBR011C#ABBREVIATION:IPP1#ECNUMBERS:3.6.1.1#
PPAm	inorganic diphosphatase	-1.2554e-14	4.93549e-15	-4.08327e-15	-9.50524e-15	4.7861e-15	1.21865e-14	1.7686e-14	1.29767e-14	-9.42871e-15	-1.40109e-14	1.42549e-15	-6.49216e-15	-6.12646e-15	-3.0884e-15	-3.51905e-15	3.75826e-15	6.66503e-15	1.14497e-15	h2o[m] + ppi[m] -> h[m] + 2 pi[m]	(YMR267W)	YMR267W		Oxidative Phosphorylation	0	0	1000	0	0	3.6.1.1	IF
SUCD1m	succinate dehydrogenase	-999.954	-999.852	-999.75	-999.648	-999.546	-999.444	-999.342	-999.24	-999.138	-999.036	-998.933	-998.831	-998.729	-998.627	-998.525	-998.423	-998.321	-998.219	fad[m] + succ[m] <=> fadh2[m] + fum[m]	(YKL141W and YDR178W and YLL041C and YJL045W) or (YKL141W and YDR178W and YLL041C and YKL148C) or (YDR178W and YLL041C and YMR118C and YKL148C) or (YLR164W and YKL141W and YLL041C and YKL148C)	YDR178W YJL045W YKL141W YKL148C YLL041C YLR164W YMR118C		Oxidative Phosphorylation	1	-1000	1000	0	0	1.3.99.1	NCD
SUCD3_u6m	succinate dehydrogenase (ubiquinone-6), mitochondrial	-999.954	-999.852	-999.75	-999.648	-999.546	-999.444	-999.342	-999.24	-999.138	-999.036	-998.933	-998.831	-998.729	-998.627	-998.525	-998.423	-998.321	-998.219	fadh2[m] + q6[m] <=> fad[m] + q6h2[m]	(YKL141W and YDR178W and YLL041C and YJL045W) or (YKL141W and YDR178W and YLL041C and YKL148C) or (YDR178W and YLL041C and YMR118C and YKL148C) or (YLR164W and YKL141W and YLL041C and YKL148C)	YDR178W YJL045W YKL141W YKL148C YLL041C YLR164W YMR118C		Oxidative Phosphorylation	1	-1000	1000	0	0	1.3.5.1	NCD
ACPSm	acyl carrier protein synthase, mitochondrial	0	0	0	0	0	0	0	0	0	0	0	0	0	0	0	0	0	0	coa[m] + h2o[m] -> 2 h[m] + pan4p[m] + pap[m]	(YPL148C)	YPL148C		Pantothenate and CoA Biosynthesis	0	0	1000	0	0		NCD Actual rxn: CoA + Apo-ACP --&gt; ACP-pant4p + pap ACP-pan4p (holo-ACP) is the activated form of the protein necessary for fatty acid synthesis 2 coupled rxns: hydrolysis of CoA -&gt; pant4p + pap addition of pant4p into ACP
AMAOTr	adenosylmethionine-8-amino-7-oxononanoate transaminase	0	0	0	0	0	0	0	0	0	0	0	0	0	0	0	0	0	0	8aonn[c] + amet[c] <=> amob[c] + dann[c]	(YNR058W)	YNR058W		Pantothenate and CoA Biosynthesis	1	-1000	1000	0	0	2.6.1.62	JLR- reversible version of AMAOT
ASP1DC	aspartate 1-decarboxylase	0	0	0	0	0	0	0	0	0	0	0	0	0	0	0	0	0	0	asp-L[c] + h[c] -> ala-B[c] + co2[c]				Pantothenate and CoA Biosynthesis	0	0	1000	0	0	4.1.1.11	The E. coli enzyme contains a pyruvoyl group.
BTSr	biotin synthase	0	0	0	0	0	0	0	0	0	0	0	0	0	0	0	0	0	0	dtbt[c] + s[c] <=> btn[c] + 2 h[c]	(YGR286C)	YGR286C		Pantothenate and CoA Biosynthesis	1	-1000	1000	0	0	2.8.1.6	NCD
DBTSr	dethiobiotin synthase	0	0	0	0	0	0	0	0	0	0	0	0	0	0	0	0	0	0	atp[c] + co2[c] + dann[c] <=> adp[c] + dtbt[c] + 3 h[c] + pi[c]	(YNR057C)	YNR057C		Pantothenate and CoA Biosynthesis	1	-1000	1000	0	0	6.3.3.3	JLR- reversible version of DBTS
DPCOAK	dephospho-CoA kinase	-1.52525e-16	-8.12159e-17	-1.40214e-16	2.94989e-17	-2.80553e-16	-2.80553e-16	-8.86219e-17	-8.86219e-17	-1.17996e-16	-3.54237e-16	-2.9524e-16	-1.324e-17	-1.57183e-18	-2.06051e-16	2.21003e-17	1.38084e-16	3.00372e-16	1.11267e-16	atp[c] + dpcoa[c] -> adp[c] + coa[c] + h[c]				Pantothenate and CoA Biosynthesis	0	0	1000	0	0	2.7.1.24	none
DPCOAKm	dephospho-CoA kinase, mitochondrial	1.52525e-16	8.12159e-17	1.40214e-16	-2.94989e-17	2.80553e-16	2.80553e-16	8.86219e-17	8.86219e-17	1.17996e-16	3.54237e-16	2.9524e-16	1.324e-17	1.57183e-18	2.06051e-16	-2.21003e-17	-1.38084e-16	-3.00372e-16	-1.11267e-16	atp[m] + dpcoa[m] -> adp[m] + coa[m] + h[m]				Pantothenate and CoA Biosynthesis	0	0	1000	0	0	2.7.1.24	NCD
DPR	2-dehydropantoate 2-reductase	0	0	0	0	0	0	0	0	0	0	0	0	0	0	0	0	0	0	2dhp[c] + h[c] + nadph[c] -> nadp[c] + pant-R[c]	(YHR063C)	YHR063C		Pantothenate and CoA Biosynthesis	0	0	1000	0	0	1.1.1.169	LOCUS:YHR063C#ABBREVIATION:PAN5#
DPRm	2-dehydropantoate 2-reductase, mitochondrial	0	0	0	0	0	0	0	0	0	0	0	0	0	0	0	0	0	0	2dhp[m] + h[m] + nadph[m] -> nadp[m] + pant-R[m]	(YLR355C)	YLR355C		Pantothenate and CoA Biosynthesis	0	0	1000	0	0	1.1.1.169	NCD
MOHMT	3-methyl-2-oxobutanoate hydroxymethyltransferase	0	0	0	0	0	0	0	0	0	0	0	0	0	0	0	0	0	0	3mob[c] + h2o[c] + mlthf[c] -> 2dhp[c] + thf[c]	(YBR176W)	YBR176W		Pantothenate and CoA Biosynthesis	0	0	1000	0	0	2.1.2.11	LOCUS:YBR176W#ABBREVIATION:ECM31#ECNUMBERS:2.1.2.11#
PANTS	pantothenate synthase	0	0	0	0	0	0	0	0	0	0	0	0	0	0	0	0	0	0	ala-B[c] + atp[c] + pant-R[c] -> amp[c] + h[c] + pnto-R[c] + ppi[c]	(YIL145C)	YIL145C		Pantothenate and CoA Biosynthesis	0	0	1000	0	0	6.3.2.1	LOCUS:YIL145C#ABBREVIATION:PAN6#ECNUMBERS:6.3.2.1#
PNTK	pantothenate kinase	0	0	0	0	0	0	0	0	0	0	0	0	0	0	0	0	0	0	atp[c] + pnto-R[c] -> 4ppan[c] + adp[c] + h[c]	(YDR531W)	YDR531W		Pantothenate and CoA Biosynthesis	0	0	1000	0	0	2.7.1.33	LOCUS:YDR531W#
PPCDC	phosphopantothenoylcysteine decarboxylase	0	0	0	0	0	0	0	0	0	0	0	0	0	0	0	0	0	0	4ppcys[c] + h[c] -> co2[c] + pan4p[c]				Pantothenate and CoA Biosynthesis	0	0	1000	0	0	4.1.1.36	none
PPNCL2	phosphopantothenate-cysteine ligase	0	0	0	0	0	0	0	0	0	0	0	0	0	0	0	0	0	0	4ppan[c] + ctp[c] + cys-L[c] -> 4ppcys[c] + cmp[c] + h[c] + ppi[c]				Pantothenate and CoA Biosynthesis	0	0	1000	0	0	6.3.2.5	JLR
PTPATi	pantetheine-phosphate adenylyltransferase	-1.52525e-16	-8.12159e-17	-1.40214e-16	2.94989e-17	-2.80553e-16	-2.80553e-16	-8.86219e-17	-8.86219e-17	-1.17996e-16	-3.54237e-16	-2.9524e-16	-1.324e-17	-1.57183e-18	-2.06051e-16	2.21003e-17	1.38084e-16	3.00372e-16	1.11267e-16	atp[c] + h[c] + pan4p[c] -> dpcoa[c] + ppi[c]				Pantothenate and CoA Biosynthesis	0	0	1000	0	0	2.7.7.3	JLR- irreversible form of PTPAT
PTPATim	panthetheine-phosphate adenylyltransferase	1.52525e-16	8.12159e-17	1.40214e-16	-2.94989e-17	2.80553e-16	2.80553e-16	8.86219e-17	8.86219e-17	1.17996e-16	3.54237e-16	2.9524e-16	1.324e-17	1.57183e-18	2.06051e-16	-2.21003e-17	-1.38084e-16	-3.00372e-16	-1.11267e-16	atp[m] + h[m] + pan4p[m] -> dpcoa[m] + ppi[m]				Pantothenate and CoA Biosynthesis	0	0	1000	0	0	2.7.7.3	NCD
DRBK	Deoxyribokinase	0	0	0	0	0	0	0	0	0	0	0	0	0	0	0	0	0	0	atp[c] + drib[c] -> 2dr5p[c] + adp[c] + h[c]	(YCR036W)	YCR036W		Pentose Phosphate Pathway	0	0	1000	0	0	2.7.1.15	NCD
G6PDH2	glucose 6-phosphate dehydrogenase	0	0	0	0	0	0	0	0	0	0	0	0	0	0	0	0	0	0	g6p[c] + nadp[c] -> 6pgl[c] + h[c] + nadph[c]	(YNL241C)	YNL241C		Pentose Phosphate Pathway	0	0	1000	0	0	1.1.1.49	SMP Set as irrversible
G6PDH2er	glucose 6-phosphate dehydrogenase, endoplasmic reticulum	0.00274317	0.00272703	0.00271089	0.00269476	0.00267862	0.00266249	0.00264635	0.00263021	0.00261408	0.00259794	0.0025818	0.00256567	0.00254953	0.0025334	0.00251726	0.00250112	0.00248499	0.00246885	g6p[r] + nadp[r] -> 6pgl[r] + h[r] + nadph[r]				Pentose Phosphate Pathway	0	0	1000	0	0		NCD
GND	phosphogluconate dehydrogenase	0.00274317	0.00272703	0.00271089	0.00269476	0.00267862	0.00266249	0.00264635	0.00263021	0.00261408	0.00259794	0.0025818	0.00256567	0.00254953	0.0025334	0.00251726	0.00250112	0.00248499	0.00246885	6pgc[c] + nadp[c] -> co2[c] + nadph[c] + ru5p-D[c]	(YGR256W) or (YHR183W)	YGR256W YHR183W		Pentose Phosphate Pathway	0	0	1000	0	0	1.1.1.44	SMP Note no proton generation by the the reaction
PGL	6-phosphogluconolactonase	0.00274317	0.00272703	0.00271089	0.00269476	0.00267862	0.00266249	0.00264635	0.00263021	0.00261408	0.00259794	0.0025818	0.00256567	0.00254953	0.0025334	0.00251726	0.00250112	0.00248499	0.00246885	6pgl[c] + h2o[c] -> 6pgc[c] + h[c]	(YCR073W-A) or (YNR034W) or (YGR248W) or (YHR163W)	YCR073W-A YGR248W YHR163W YNR034W		Pentose Phosphate Pathway	0	0	1000	0	0	3.1.1.31	SMP Net reaction same as described in Lehringer 334
PGMT	phosphoglucomutase	-1.58602	-1.57669	-1.56736	-1.55803	-1.54871	-1.53938	-1.53005	-1.52072	-1.51139	-1.50206	-1.49273	-1.4834	-1.47407	-1.46474	-1.45541	-1.44608	-1.43675	-1.42742	g1p[c] <=> g6p[c]	(YKL127W) or (YMR105C)	YKL127W YMR105C		Pentose Phosphate Pathway	1	-1000	1000	0	0	5.4.2.2	LOCUS:YKL127W#ABBREVIATION:PGM1#ECNUMBERS:5.4.2.2#
PPM	phosphopentomutase	-1.47565e-23	-1.55353e-20	-1.30541e-20	-1.60642e-20	-1.45304e-20	-1.53145e-20	-1.42816e-20	-1.44069e-20	-1.5201e-20	-1.45663e-20	0	3.1101e-25	-6.8917e-26	5.12091e-26	-2.0064e-26	1.93028e-25	8.79133e-26	-1.36177e-25	r1p[c] <=> r5p[c]	(YMR105C) or (YKL127W)	YKL127W YMR105C		Pentose Phosphate Pathway	1	-1000	1000	0	0	5.4.2.7	LOCUS:YKL127W#ABBREVIATION:PGM1#ECNUMBERS:5.4.2.2#
RBK	ribokinase	0	0	0	0	0	0	0	0	0	0	0	0	0	0	0	0	0	0	atp[c] + rib-D[c] -> adp[c] + h[c] + r5p[c]	(YCR036W)	YCR036W		Pentose Phosphate Pathway	0	0	1000	0	0	2.7.1.15	LOCUS:YCR036W#ABBREVIATION:RBK1#ECNUMBERS:2.7.1.15#
RPE	ribulose 5-phosphate 3-epimerase	-0.272772	-0.271167	-0.269563	-0.267958	-0.266354	-0.264749	-0.263144	-0.26154	-0.259935	-0.258331	-0.256726	-0.255122	-0.253517	-0.251913	-0.250308	-0.248704	-0.247099	-0.245495	ru5p-D[c] <=> xu5p-D[c]	(YJL121C)	YJL121C		Pentose Phosphate Pathway	1	-1000	1000	0	0	5.1.3.1	SMP
RPI	ribose-5-phosphate isomerase	-0.275515	-0.273894	-0.272274	-0.270653	-0.269032	-0.267412	-0.265791	-0.26417	-0.262549	-0.260929	-0.259308	-0.257687	-0.256067	-0.254446	-0.252825	-0.251205	-0.249584	-0.247963	r5p[c] <=> ru5p-D[c]	(YOR095C)	YOR095C		Pentose Phosphate Pathway	1	-1000	1000	0	0	5.3.1.6	SMP
TALA	transaldolase	-0.0113826	-0.0113156	-0.0112487	-0.0111817	-0.0111147	-0.0110478	-0.0109808	-0.0109139	-0.0108469	-0.01078	-0.010713	-7.52941	-7.54495	-7.56049	-7.57602	-7.59156	-7.6071	-7.62264	g3p[c] + s7p[c] <=> e4p[c] + f6p[c]	(YLR354C) or (YGR043C)	YGR043C YLR354C		Pentose Phosphate Pathway	1	-1000	1000	0	0	2.2.1.2	SMP
TKT1	transketolase	-0.0113826	-0.0113156	-0.0112487	-0.0111817	-0.0111147	-0.0110478	-0.0109808	-0.0109139	-0.0108469	-0.01078	-0.010713	-0.010646	-0.0105791	-0.0105121	-0.0104452	-0.0103782	-0.0103113	-0.0102443	r5p[c] + xu5p-D[c] <=> g3p[c] + s7p[c]	(YBR117C) or (YPR074C)	YBR117C YPR074C		Pentose Phosphate Pathway	1	-1000	1000	0	0	2.2.1.1	SMP Two reactions for transketolase: TKT1 and TKT2
TKT2	transketolase	-0.261389	-0.259852	-0.258314	-0.256776	-0.255239	-0.253701	-0.252164	-0.250626	-0.249088	-0.247551	-0.246013	-0.244476	-0.242938	-0.241401	-0.239863	-0.238325	-0.236788	-0.23525	e4p[c] + xu5p-D[c] <=> f6p[c] + g3p[c]	(YPR074C) or (YBR117C)	YBR117C YPR074C		Pentose Phosphate Pathway	1	-1000	1000	0	0	2.2.1.1	SMP Two reactions for transketolase: TKT1 and TKT2
ADHAPR_SC	acyldihydroxyacetonephosphate reductase, yeast-specific	0.0233642	0	0	0	0	0	0	0	0	0	0.0219899	0	0	0	0	0	0	0	0.01 1agly3p_SC[c] + h[c] + nadph[c] -> 0.01 1ag3p_SC[c] + nadp[c]				Phospholipid Biosynthesis	0	0	1000	0	0		NCD
AGAT_SC	1-Acyl-glycerol-3-phosphate acyltransferase, yeast-specific	0.0233642	0.0232268	0.0230893	0.0229519	0.0228145	0.022677	0.0225396	0.0224022	0.0222647	0.0221273	0.0219899	0.0218524	0.021715	0.0215775	0.0214401	0.0213027	0.0211652	0.0210278	0.01 1ag3p_SC[c] + 0.02 dcacoa[c] + 0.06 ddcacoa[c] + 0.17 hdcoa[c] + 0.09 ocdycacoa[c] + 0.24 odecoa[c] + 0.27 pmtcoa[c] + 0.05 stcoa[c] + 0.1 tdcoa[c] -> coa[c] + 0.01 pa_SC[c]	(YDL052C)	YDL052C		Phospholipid Biosynthesis	0	0	1000	0	0	2.3.1.51	NCD
CDPDGPm_SC	CDP-diacylglycerol--serine O-phosphatidyltransferae, yeast-specific, mitochondrial	0	0	0	0	0	0	0	0	0	0	0	0	0	0	0	0	0	0	0.01 cdpdag_SC[m] + glyc3p[m] <=> cmp[m] + h[m] + 0.01 pgp_SC[m]	(YCL004W)	YCL004W		Phospholipid Biosynthesis	1	-1000	1000	0	0	2.7.8.8	NCD
CHLPCTD	choline phosphate cytididyltransferase	0	0	0	0	0	0	0	0	0	0	0	0	0	0	0	0	0	0	cholp[c] + ctp[c] + h[c] -> cdpchol[c] + ppi[c]	(YGR202C)	YGR202C		Phospholipid Biosynthesis	0	0	1000	0	0	2.7.7.15	NCD
CHOLK	Choline kinase	0	0	0	0	0	0	0	0	0	0	0	0	0	0	0	0	0	0	atp[c] + chol[c] -> adp[c] + cholp[c] + h[c]	(YLR133W)	YLR133W		Phospholipid Biosynthesis	0	0	1000	0	0	2.7.1.32	NCD
CLPNSm_SC	cardiolipin synthase, yeast-specific, mitochondrial	0	0	0	0	0	0	0	0	0	0	0	0	0	0	0	0	0	0	0.01 cdpdag_SC[m] + 0.01 pg_SC[m] -> 0.01 clpn_SC[m] + cmp[m] + h[m]	(YDL142C)	YDL142C		Phospholipid Biosynthesis	0	0	1000	0	0	2.7.8.5	NCD
DAGCPT_SC	diacylglycerol cholinephosphotransferase, yeast-specific	0	0	0	0	0	0	0	0	0	0	0	0	0	0	0	0	0	0	0.01 12dgr_SC[c] + cdpchol[c] -> cmp[c] + h[c] + 0.01 pc_SC[c]	(YNL130C) or (YHR123W)	YHR123W YNL130C		Phospholipid Biosynthesis	0	0	1000	0	0	2.7.8.2	NCD
DAGPYP_SC	diacylglycerol pyrophosphate phosphatase, yeast-specific	0.00624307	0.00620635	0.00616962	0.0061329	0.00609617	0.00605945	0.00602273	0.005986	0.00594928	0.00591255	0.00587583	0.00583911	0.00580238	0.00576566	0.00572894	0.00569221	0.00565549	0.00561876	h2o[c] + 0.01 pa_SC[c] -> 0.01 12dgr_SC[c] + pi[c]	(YDR503C) or (YDR284C)	YDR284C YDR503C		Phospholipid Biosynthesis	0	0	1000	0	0	3.1.3.4	NCD
DASYN_SC	CDP-Diacylglycerol synthetase, yeast-specific	0.0165536	0.0164562	0.0163588	0.0162615	0.0161641	0.0160667	0.0159694	0.015872	0.0157746	0.0156772	0.0155799	0.0154825	0.0153851	0.0152877	0.0151904	0.015093	0.0149956	0.0148982	ctp[c] + h[c] + 0.01 pa_SC[c] <=> 0.01 cdpdag_SC[c] + ppi[c]	(YBR029C)	YBR029C		Phospholipid Biosynthesis	1	-1000	1000	0	0	2.7.7.41	NCD
DASYNm_SC	CDP-Diacylglycerol synthetase, yeast-specific, mitochondrial	0	0	0	0	0	0	0	0	0	0	0	0	0	0	0	0	0	0	ctp[m] + h[m] + 0.01 pa_SC[m] <=> 0.01 cdpdag_SC[m] + ppi[m]	(YBR029C)	YBR029C		Phospholipid Biosynthesis	1	-1000	1000	0	0	2.7.7.41	NCD
ETHAK	Ethanolamine kinase	0	0	0	0	0	0	0	0	0	0	0	0	0	0	0	0	0	0	atp[c] + etha[c] -> adp[c] + ethamp[c] + h[c]	(YDR147W)	YDR147W		Phospholipid Biosynthesis	0	0	1000	0	0	2.7.1.82	NCD
ETHAPT_SC	Ethanolaminephosphotransferase, yeast-specific	0	0	0	0	0	0	0	0	0	0	0	0	0	0	0	0	0	0	0.01 12dgr_SC[c] + cdpea[c] <=> cmp[c] + h[c] + 0.01 pe_SC[c]	(YHR123W)	YHR123W		Phospholipid Biosynthesis	1	-1000	1000	0	0	2.7.8.1	NCD
GAT1_SC	glycerol 3-phosphate acyltransferase (glycerol 3-phosphate), yeast-specific	0	0.0232268	0.0230893	0.0229519	0.0228145	0.022677	0.0225396	0.0224022	0.0222647	0.0221273	-6.64917e-29	0.0218524	0.021715	0.0215775	0.0214401	0.0213027	0.0211652	0.0210278	0.02 dcacoa[c] + 0.06 ddcacoa[c] + glyc3p[c] + 0.17 hdcoa[c] + 0.09 ocdycacoa[c] + 0.24 odecoa[c] + 0.27 pmtcoa[c] + 0.05 stcoa[c] + 0.1 tdcoa[c] -> 0.01 1ag3p_SC[c] + coa[c]				Phospholipid Biosynthesis	0	0	1000	0	0		NCD
GAT2_SC	glycerol 3-phosphate acyltransferase (glycerone phosphate), yeast-specific	0.0233642	0	0	0	0	0	0	0	0	0	0.0219899	0	0	0	0	0	0	0	0.02 dcacoa[c] + 0.06 ddcacoa[c] + dhap[c] + 0.17 hdcoa[c] + 0.09 ocdycacoa[c] + 0.24 odecoa[c] + 0.27 pmtcoa[c] + 0.05 stcoa[c] + 0.1 tdcoa[c] -> 0.01 1agly3p_SC[c] + coa[c]				Phospholipid Biosynthesis	0	0	1000	0	0		NCD
LPP_SC	lipid phosphate phosphatase, yeast-specific	0	0	0	0	0	0	0	0	0	0	0	0	0	0	0	0	0	0	0.01 dagpy_SC[c] + h2o[c] -> h[c] + 0.01 pa_SC[c] + pi[c]	(YDR284C) or (YDR503C)	YDR284C YDR503C		Phospholipid Biosynthesis	0	0	1000	0	0		NCD
MFAPS_SC	methylene-fatty-acyl-phospholipid synthase, yeast-specific	0.00567552	0.00564213	0.00560875	0.00557536	0.00554198	0.00550859	0.00547521	0.00544182	0.00540844	0.00537505	0.00534166	0.00530828	0.00527489	0.00524151	0.00520812	0.00517474	0.00514135	0.00510797	amet[c] + 0.01 ptdmeeta_SC[c] -> ahcys[c] + h[c] + 0.01 ptd2meeta_SC[c]	(YJR073C)	YJR073C		Phospholipid Biosynthesis	0	0	1000	0	0	2.1.1.16	NCD
MI1PP	myo-inositol 1-phosphatase	0.00501337	0.00498388	0.00495439	0.0049249	0.00489541	0.00486592	0.00483643	0.00480694	0.00477745	0.00474796	0.00471847	0.00468898	0.00465949	0.00463	0.00460051	0.00457102	0.00454153	0.00451204	h2o[c] + mi1p-D[c] -> inost[c] + pi[c]	(YHR046C)	YHR046C		Phospholipid Biosynthesis	0	0	1000	0	0	3.1.3.25	JLR
MI1PS	myo-Inositol-1-phosphate synthase	0.00501337	0.00498388	0.00495439	0.0049249	0.00489541	0.00486592	0.00483643	0.00480694	0.00477745	0.00474796	0.00471847	0.00468898	0.00465949	0.00463	0.00460051	0.00457102	0.00454153	0.00451204	g6p[c] -> mi1p-D[c]	(YJL153C)	YJL153C		Phospholipid Biosynthesis	0	0	1000	0	0	5.5.1.4	NCD
PAK_SC	phosphatidate kinase, yeast-specific	0	0	0	0	0	0	0	0	0	0	0	0	0	0	0	0	0	0	atp[c] + 0.01 pa_SC[c] -> adp[c] + 0.01 dagpy_SC[c]				Phospholipid Biosynthesis	0	0	1000	0	0		NCD
PETHCT	phosphoethanolamine cytidyltransferase	0	0	0	0	0	0	0	0	0	0	0	0	0	0	0	0	0	0	ctp[c] + ethamp[c] + h[c] -> cdpea[c] + ppi[c]	(YGR007W)	YGR007W		Phospholipid Biosynthesis	0	0	1000	0	0	2.7.7.14	NCD
PETOHM_SC	phosphatidylethanolamine N-methyltransferase, yeast-specific	0.00567552	0.00564213	0.00560875	0.00557536	0.00554198	0.00550859	0.00547521	0.00544182	0.00540844	0.00537505	0.00534166	0.00530828	0.00527489	0.00524151	0.00520812	0.00517474	0.00514135	0.00510797	amet[c] + 0.01 pe_SC[c] -> ahcys[c] + h[c] + 0.01 ptdmeeta_SC[c]	(YGR157W)	YGR157W		Phospholipid Biosynthesis	0	0	1000	0	0	2.1.1.17	NCD
PGPPAm_SC	phosphatidylglycerol phosphate phosphatase A, yeast-specific, mitochondrial	0	0	0	0	0	0	0	0	0	0	0	0	0	0	0	0	0	0	h2o[m] + 0.01 pgp_SC[m] -> 0.01 pg_SC[m] + pi[m]				Phospholipid Biosynthesis	0	0	1000	0	0	3.1.3.27	NCD
PI3P4K_SC	phosphatidylinositol-3-phosphate 4-kinase, yeast-specific	0	0	0	0	0	0	0	0	0	0	0	0	0	0	0	0	0	0	atp[c] + 0.01 ptd3ino_SC[c] -> adp[c] + h[c] + 0.01 ptd134bp_SC[c]				Phospholipid Biosynthesis	0	0	1000	0	0		NCD
PI45BPP_SC	1-phosphatidylinositol-4,5-bisphosphate phosphodiesterase, yeast-specific	0	0	0	0	0	0	0	0	0	0	0	0	0	0	0	0	0	0	h2o[c] + 0.01 ptd145bp_SC[c] -> 0.01 12dgr_SC[c] + h[c] + mi145p[c]	(YPL268W)	YPL268W		Phospholipid Biosynthesis	0	0	1000	0	0	3.1.4.11	NCD
PI4P5K_SC	phosphatidylinositol-4-phosphate 5-kinase, yeast-specfic	0	0	0	0	0	0	0	0	0	0	0	0	0	0	0	0	0	0	atp[c] + 0.01 ptd4ino_SC[c] -> adp[c] + h[c] + 0.01 ptd145bp_SC[c]	(YDR208W) or (YFR019W)	YDR208W YFR019W		Phospholipid Biosynthesis	0	0	1000	0	0	2.7.1.68	NCD
PIN3K_SC	1-phosphatidylinositol 3-kinase, yeast-specific	0	0	0	0	0	0	0	0	0	0	0	0	0	0	0	0	0	0	atp[c] + 0.01 ptd1ino_SC[c] -> adp[c] + h[c] + 0.01 ptd3ino_SC[c]	(YLR240W) or (YJR066W) or (YKL203C)	YJR066W YKL203C YLR240W		Phospholipid Biosynthesis	0	0	1000	0	0	2.7.1.137	NCD
PIN4K_SC	phosphatidylinositol 4-kinase, yeast-specific	0	0	0	0	0	0	0	0	0	0	0	0	0	0	0	0	0	0	atp[c] + 0.01 ptd1ino_SC[c] -> adp[c] + h[c] + 0.01 ptd4ino_SC[c]	(YNL267W) or (YLR305C)	YLR305C YNL267W		Phospholipid Biosynthesis	0	0	1000	0	0	2.7.1.67	NCD
PIN4Kn_SC	phosphatidylinositol 4-kinase, nuclear, yeast-specifc	0	0	0	0	0	0	0	0	0	0	0	0	0	0	0	0	0	0	atp[n] + 0.01 ptd1ino_SC[n] -> adp[n] + h[n] + 0.01 ptd4ino_SC[n]	(YNL267W)	YNL267W		Phospholipid Biosynthesis	0	0	1000	0	0	2.7.1.67	NCD
PINOS_SC	phosphatidylinositol synthase, yeast-specific	0.00501337	0.00498388	0.00495439	0.0049249	0.00489541	0.00486592	0.00483643	0.00480694	0.00477745	0.00474796	0.00471847	0.00468898	0.00465949	0.00463	0.00460051	0.00457102	0.00454153	0.00451204	0.01 cdpdag_SC[c] + inost[c] -> cmp[c] + h[c] + 0.01 ptd1ino_SC[c]	(YPR113W)	YPR113W		Phospholipid Biosynthesis	0	0	1000	0	0	2.7.8.11	NCD
PMETM_SC	Phosphatidyl-N-methylethanolamine N-methyltransferase, yeast-specific	0.00567552	0.00564213	0.00560875	0.00557536	0.00554198	0.00550859	0.00547521	0.00544182	0.00540844	0.00537505	0.00534166	0.00530828	0.00527489	0.00524151	0.00520812	0.00517474	0.00514135	0.00510797	amet[c] + 0.01 ptd2meeta_SC[c] -> ahcys[c] + h[c] + 0.01 pc_SC[c]	(YJR073C)	YJR073C		Phospholipid Biosynthesis	0	0	1000	0	0	2.1.1.16	NCD
PSERDg_SC	phosphatidylserine decarboxylase, yeast-specific, Golgi	0	0	0	0	0	0	0	0	0	0	0	0	0	0	0	0	0	0	h[g] + 0.01 ps_SC[g] -> co2[g] + 0.01 pe_SC[g]	(YGR170W)	YGR170W		Phospholipid Biosynthesis	0	0	1000	0	0	4.1.1.65	NCD
PSERDm_SC	phosphatidylserine decarboxylase, yeast-specific, mitochondrial	0.00993216	0.00987373	0.00981531	0.00975688	0.00969846	0.00964003	0.00958161	0.00952319	0.00946476	0.00940634	0.00934791	0.00928949	0.00923106	0.00917264	0.00911421	0.00905579	0.00899737	0.00893894	h[m] + 0.01 ps_SC[m] -> co2[m] + 0.01 pe_SC[m]	(YNL169C)	YNL169C		Phospholipid Biosynthesis	0	0	1000	0	0	4.1.1.65	NCD
PSERDv_SC	phosphatidylserine decarboxylase, yeast-specific, vacuolar	0	0	0	0	0	0	0	0	0	0	0	0	0	0	0	0	0	0	h[v] + 0.01 ps_SC[v] -> co2[v] + 0.01 pe_SC[v]	(YGR170W)	YGR170W		Phospholipid Biosynthesis	0	0	1000	0	0	4.1.1.65	NCD
PSERS_SC	phosphatidylserine synthase, yeast-specific	0.0115402	0.0114723	0.0114045	0.0113366	0.0112687	0.0112008	0.0111329	0.011065	0.0109972	0.0109293	0.0108614	0.0107935	0.0107256	0.0106577	0.0105898	0.010522	0.0104541	0.0103862	0.01 cdpdag_SC[c] + ser-L[c] <=> cmp[c] + h[c] + 0.01 ps_SC[c]	(YER026C)	YER026C		Phospholipid Biosynthesis	1	-1000	1000	0	0	2.7.8.8	NCD
PSERSm_SC	phosphatidylserine synthase, yeast-specific, mitochondrial	0	0	0	0	0	0	0	0	0	0	0	0	0	0	0	0	0	0	0.01 cdpdag_SC[m] + ser-L[m] <=> cmp[m] + h[m] + 0.01 ps_SC[m]	(YER026C)	YER026C		Phospholipid Biosynthesis	1	-1000	1000	0	0	2.7.8.8	NCD
ALASm	5-aminolevulinate synthase	0	0	0	0	0	0	0	0	0	0	0	0	0	0	0	0	0	0	gly[m] + h[m] + succoa[m] -> 5aop[m] + co2[m] + coa[m]	(YDR232W)	YDR232W		Porphyrin and Chlorophyll Metabolism	0	0	1000	0	0	2.3.1.37	NCD
CPPPGO	coproporphyrinogen oxidase (O2 required)	0	0	0	0	0	0	0	0	0	0	0	0	0	0	0	0	0	0	cpppg3[c] + 2 h[c] + o2[c] -> 2 co2[c] + 2 h2o[c] + pppg9[c]	(YDR044W)	YDR044W		Porphyrin and Chlorophyll Metabolism	0	0	1000	0	0	1.3.3.3	JLR
FCLTm	Ferrochelatase, mitochondrial	0	0	0	0	0	0	0	0	0	0	0	0	0	0	0	0	0	0	fe2[m] + ppp9[m] -> 2 h[m] + pheme[m]	(YOR176W)	YOR176W		Porphyrin and Chlorophyll Metabolism	0	0	1000	0	0	4.99.1.1	NCD
HMBS	hydroxymethylbilane synthase	0	0	0	0	0	0	0	0	0	0	0	0	0	0	0	0	0	0	h2o[c] + 4 ppbng[c] -> hmbil[c] + 4 nh4[c]	(YDL205C)	YDL205C		Porphyrin and Chlorophyll Metabolism	0	0	1000	0	0	4.3.1.8	LOCUS:YDL205C#ABBREVIATION:HEM3#ECNUMBERS:4.3.1.8#
PPBNGS	porphobilinogen synthase	0	0	0	0	0	0	0	0	0	0	0	0	0	0	0	0	0	0	2 5aop[c] -> 2 h2o[c] + h[c] + ppbng[c]	(YGL040C)	YGL040C		Porphyrin and Chlorophyll Metabolism	0	0	1000	0	0	4.2.1.24	LOCUS:YGL040C#ABBREVIATION:HEM2#ECNUMBERS:4.2.1.24#
PPPGOm	protoporphyrinogen oxidase, mitochondrial	0	0	0	0	0	0	0	0	0	0	0	0	0	0	0	0	0	0	3 o2[m] + 2 pppg9[m] -> 6 h2o[m] + 2 ppp9[m]	(YER014W)	YER014W		Porphyrin and Chlorophyll Metabolism	0	0	1000	0	0	1.3.3.4	NCD
UPP3MT	uroporphyrinogen methyltransferase	0	0	0	0	0	0	0	0	0	0	0	0	0	0	0	0	0	0	2 amet[c] + uppg3[c] -> 2 ahcys[c] + dscl[c] + h[c]	(YKR069W)	YKR069W		Porphyrin and Chlorophyll Metabolism	0	0	1000	0	0	2.1.1.107	See also SHCHD and SHCHF
UPP3S	uroporphyrinogen-III synthase	0	0	0	0	0	0	0	0	0	0	0	0	0	0	0	0	0	0	hmbil[c] -> h2o[c] + uppg3[c]	(YOR278W)	YOR278W		Porphyrin and Chlorophyll Metabolism	0	0	1000	0	0	4.2.1.75	LOCUS:YOR278W#ABBREVIATION:HEM4#ECNUMBERS:4.2.1.75#
UPPDC1	uroporphyrinogen decarboxylase (uroporphyrinogen III)	0	0	0	0	0	0	0	0	0	0	0	0	0	0	0	0	0	0	4 h[c] + uppg3[c] -> 4 co2[c] + cpppg3[c]	(YDR047W)	YDR047W		Porphyrin and Chlorophyll Metabolism	0	0	1000	0	0	4.1.1.37	Acts on a number of porphyrinogens
ADNCYC	adenylate cyclase	0	0	0	0	0	0	0	0	0	0	0	0	0	0	0	0	0	0	atp[c] -> camp[c] + ppi[c]	(YJL005W)	YJL005W		Purine and Pyrimidine Biosynthesis	0	0	1000	0	0	4.6.1.1	JLR
ADSL1r	adenylsuccinate lyase	0.109632	0.108987	0.108342	0.107697	0.107053	0.106408	0.105763	0.105118	0.104473	0.103828	0.103183	0.102538	0.101893	0.101248	0.100604	0.0999587	0.0993138	0.0986689	dcamp[c] <=> amp[c] + fum[c]	(YLR359W)	YLR359W		Purine and Pyrimidine Biosynthesis	1	-1000	1000	0	0	4.3.2.2	JLR- added reversible form of ADSL1
ADSL2r	adenylosuccinate lyase	0.0927001	0.0921548	0.0916095	0.0910642	0.090519	0.0899737	0.0894284	0.0888831	0.0883378	0.0877925	0.0872472	0.0867019	0.0861566	0.0856113	0.085066	0.0845207	0.0839754	0.0834301	25aics[c] <=> aicar[c] + fum[c]	(YLR359W)	YLR359W		Purine and Pyrimidine Biosynthesis	1	-1000	1000	0	0	4.3.2.2	JLR- added reversible form of ADSL2
ADSS	adenylosuccinate synthase	0.109632	0.108987	0.108342	0.107697	0.107053	0.106408	0.105763	0.105118	0.104473	0.103828	0.103183	0.102538	0.101893	0.101248	0.100604	0.0999587	0.0993138	0.0986689	asp-L[c] + gtp[c] + imp[c] -> dcamp[c] + gdp[c] + 2 h[c] + pi[c]	(YNL220W)	YNL220W		Purine and Pyrimidine Biosynthesis	0	0	1000	0	0	6.3.4.4	LOCUS:YNL220W#ABBREVIATION:ADE12#ECNUMBERS:6.3.4.4#
AICART	phosphoribosylaminoimidazolecarboxamide formyltransferase	0.155415	0.1545	0.153586	0.152672	0.151758	0.150844	0.149929	0.149015	0.148101	0.147187	0.146273	0.145358	0.144444	0.14353	0.142616	0.141702	0.140787	0.139873	10fthf[c] + aicar[c] <=> fprica[c] + thf[c]	(YLR028C) or (YMR120C)	YLR028C YMR120C		Purine and Pyrimidine Biosynthesis	1	-1000	1000	0	0	2.1.2.3	LOCUS:YMR120C#ABBREVIATION:ADE17#ECNUMBERS:2.1.2.3,3.5.4.10#
AIRCr	phosphoribosylaminoimidazole carboxylase	0.0927001	0.0921548	0.0916095	0.0910642	0.090519	0.0899737	0.0894284	0.0888831	0.0883378	0.0877925	0.0872472	0.0867019	0.0861566	0.0856113	0.085066	0.0845207	0.0839754	0.0834301	air[c] + co2[c] <=> 5aizc[c] + h[c]	(YOR128C)	YOR128C		Purine and Pyrimidine Biosynthesis	1	-1000	1000	0	0	4.1.1.21	NCD
AMPDA	Adenosine monophosphate deaminase	0	0	0	0	0	0	0	0	0	0	0	0	0	0	0	0	0	0	amp[c] + h2o[c] + h[c] -> imp[c] + nh4[c]	(YML035C)	YML035C		Purine and Pyrimidine Biosynthesis	0	0	1000	0	0		LOCUS:YML035C#ABBREVIATION:AMD1#ECNUMBERS:3.5.4.6#
AP4AHr	Ap4A hydrolase, reversible	0	0	0	0	0	0	0	0	0	0	0	0	0	0	0	0	0	0	ap4a[c] + h2o[c] <=> 2 adp[c] + 2 h[c]	(YDR305C)	YDR305C		Purine and Pyrimidine Biosynthesis	1	-1000	1000	0	0	3.6.1.41	NCD
ASPCTn	aspartate carbamoyltransferase, nuclear	0.104619	0.104003	0.103388	0.102773	0.102157	0.101542	0.100926	0.100311	0.0996955	0.0990801	0.0984647	0.0978493	0.0972339	0.0966185	0.0960031	0.0953877	0.0947723	0.0941569	asp-L[n] + cbp[n] -> cbasp[n] + h[n] + pi[n]	(YJL130C)	YJL130C		Purine and Pyrimidine Biosynthesis	0	0	1000	0	0	2.1.3.2	NCD
ATPATF1	ATP adenylyltransferase	0	0	0	0	0	0	0	0	0	0	0	0	0	0	0	0	0	0	adp[c] + atp[c] + h[c] -> ap4a[c] + pi[c]	(YDR530C)	YDR530C		Purine and Pyrimidine Biosynthesis	0	0	1000	0	0	2.7.7.53	NCD
ATPATF2	ATP adenylyltransferase	0	0	0	0	0	0	0	0	0	0	0	0	0	0	0	0	0	0	adp[c] + gtp[c] + h[c] -> ap4g[c] + pi[c]	(YCL050C)	YCL050C		Purine and Pyrimidine Biosynthesis	0	0	1000	0	0	2.7.7.53	NCD
ATPATF3	ATP adenylyltransferase	0	0	0	0	0	0	0	0	0	0	0	0	0	0	0	0	0	0	gdp[c] + gtp[c] + h[c] -> gp4g[c] + pi[c]	(YCL050C)	YCL050C		Purine and Pyrimidine Biosynthesis	0	0	1000	0	0	2.7.7.53	NCD
CSND	Cytosine deaminase	0	0	0	0	0	0	0	0	0	0	0	0	0	0	0	0	0	0	csn[c] + h2o[c] + h[c] -> nh4[c] + ura[c]	(YPR062W)	YPR062W		Purine and Pyrimidine Biosynthesis	0	0	1000	0	0	3.5.4.1	JLR
CTPS1	CTP synthase (NH3)	0.0422826	0.0420339	0.0417852	0.0415364	0.0412877	0.041039	0.0407903	0.0405416	0.0402928	0.0400441	0.0397954	0.0395467	0.039298	0.0390492	0.0388005	0.0385518	0.0383031	0.0380544	atp[c] + nh4[c] + utp[c] -> adp[c] + ctp[c] + 2 h[c] + pi[c]	(YBL039C) or (YJR103W)	YBL039C YJR103W		Purine and Pyrimidine Biosynthesis	0	0	1000	0	0	6.3.4.2	LOCUS:YBL039C#ABBREVIATION:URA7#ECNUMBERS:6.3.4.2#
CTPS2	CTP synthase (glutamine)	0	0	0	0	0	0	0	0	0	0	0	0	0	0	0	0	0	0	atp[c] + gln-L[c] + h2o[c] + utp[c] -> adp[c] + ctp[c] + glu-L[c] + 2 h[c] + pi[c]	(YBL039C) or (YJR103W)	YBL039C YJR103W		Purine and Pyrimidine Biosynthesis	0	0	1000	0	0	6.3.4.2	LOCUS:YBL039C#ABBREVIATION:URA7#ECNUMBERS:6.3.4.2#
CYTD	cytidine deaminase	-8.33562e-23	0	0	0	0	0	0	0	0	0	1.51686e-21	0	0	0	0	0	0	0	cytd[c] + h2o[c] + h[c] -> nh4[c] + uri[c]	(YLR245C)	YLR245C		Purine and Pyrimidine Biosynthesis	0	0	1000	0	0	3.5.4.5	LOCUS:YLR245C#ABBREVIATION:CDD1#ECNUMBERS:3.5.4.5#
DCMPDA	dCMP deaminase	-0.00227021	-0.00225685	-0.0022435	-0.00223014	-0.00221679	-0.00220344	-0.00219008	-0.00217673	-0.00216337	-0.00215002	-0.00213667	-0.00212331	-0.00210996	-0.0020966	-0.00208325	-0.00206989	-0.00205654	-0.00204319	dcmp[c] + h2o[c] + h[c] <=> dump[c] + nh4[c]	(YHR144C)	YHR144C		Purine and Pyrimidine Biosynthesis	1	-1000	1000	0	0	3.5.4.12	NCD
DGK1	deoxyguanylate kinase (dGMP:ATP)	-0.00227021	-0.00225685	-0.0022435	-0.00223014	-0.00221679	-0.00220344	-0.00219008	-0.00217673	-0.00216337	-0.00215002	-0.00213667	-0.00212331	-0.00210996	-0.0020966	-0.00208325	-0.00206989	-0.00205654	-0.00204319	atp[c] + dgmp[c] <=> adp[c] + dgdp[c]	(YDR454C)	YDR454C		Purine and Pyrimidine Biosynthesis	1	-1000	1000	0	0	2.7.4.8	Added EC- JLR
DHORD	dihydoorotic acid dehydrogenase	-7.53103e-25	-3.24601e-20	-2.82869e-20	-3.42113e-20	-3.04867e-20	-3.20632e-20	-3.02318e-20	-3.06351e-20	-3.14445e-20	-3.02851e-20	-8.01849e-22	0	0	0	0	0	0	0	dhor-S[c] + o2[c] <=> h2o2[c] + orot[c]	(YKL216W)	YKL216W		Purine and Pyrimidine Biosynthesis	1	-1000	1000	0	0	1.3.3.1	LOCUS:YKL216W#ABBREVIATION:URA1#ECNUMBERS:1.3.3.1#
DHORD4	dihydoorotic acid (ubiquinone-6)	0.104619	0.104003	0.103388	0.102773	0.102157	0.101542	0.100926	0.100311	0.0996955	0.0990801	0.0984647	0.0978493	0.0972339	0.0966185	0.0960031	0.0953877	0.0947723	0.0941569	dhor-S[c] + q6[m] <=> orot[c] + q6h2[m]	(YKL216W)	YKL216W		Purine and Pyrimidine Biosynthesis	1	-1000	1000	0	0	1.3.3.1	NCD
DHORTS	dihydroorotase	1.61015e-17	1.52374e-17	1.82605e-17	1.40102e-17	3.88751e-18	2.56012e-17	-7.11458e-18	1.60169e-17	-3.88393e-18	1.88897e-17	0	6.44914e-18	8.99223e-18	1.83063e-17	-1.15905e-18	4.98211e-18	-3.66671e-19	7.97036e-18	dhor-S[c] + h2o[c] <=> cbasp[c] + h[c]	(YLR420W)	YLR420W		Purine and Pyrimidine Biosynthesis	1	-1000	1000	0	0	3.5.2.3	LOCUS:YLR420W#ABBREVIATION:URA4#ECNUMBERS:3.5.2.3#
DHORTSn	dihydroorotase, nuclear	-0.104619	-0.104003	-0.103388	-0.102773	-0.102157	-0.101542	-0.100926	-0.100311	-0.0996955	-0.0990801	-0.0984647	-0.0978493	-0.0972339	-0.0966185	-0.0960031	-0.0953877	-0.0947723	-0.0941569	dhor-S[n] + h2o[n] <=> cbasp[n] + h[n]	(YJL130C)	YJL130C		Purine and Pyrimidine Biosynthesis	1	-1000	1000	0	0	3.5.2.3	NCD
DURIK1	deoxyuridine kinase (ATP:Deoxyuridine)	0	0	0	0	0	0	0	0	0	0	8.9649e-24	0	0	0	0	0	0	0	atp[c] + duri[c] -> adp[c] + dump[c] + h[c]				Purine and Pyrimidine Biosynthesis	0	0	1000	0	0		none
DURIPP	deoxyuridine phosphorylase	1.90043e-25	4.80221e-20	4.2013e-20	5.08093e-20	4.51595e-20	4.74483e-20	4.47653e-20	4.54303e-20	4.65425e-20	4.47714e-20	0	0	0	0	0	0	0	0	duri[c] + pi[c] <=> 2dr1p[c] + ura[c]	(YLR209C)	YLR209C		Purine and Pyrimidine Biosynthesis	1	-1000	1000	0	0		JLR
DUTPDP	dUTP diphosphatase	0	0	0	0	0	0	0	0	0	0	0	0	0	0	0	0	0	0	dutp[c] + h2o[c] -> dump[c] + h[c] + ppi[c]	(YBR252W)	YBR252W		Purine and Pyrimidine Biosynthesis	0	0	1000	0	0	3.6.1.23	LOCUS:YBR252W#ABBREVIATION:DUT1#ECNUMBERS:3.6.1.23#
GARFTi	phosphoribosylglycinamide formyltransferase, irreversible	0.0927001	0.0921548	0.0916095	0.0910642	0.090519	0.0899737	0.0894284	0.0888831	0.0883378	0.0877925	0.0872472	0.0867019	0.0861566	0.0856113	0.085066	0.0845207	0.0839754	0.0834301	10fthf[c] + gar[c] -> fgam[c] + h[c] + thf[c]	(YDR408C)	YDR408C		Purine and Pyrimidine Biosynthesis	0	0	1000	0	0	2.1.2.2	NCD
GK1	guanylate kinase (GMP:ATP)	1000	1000	1000	1000	1000	1000	1000	1000	1000	1000	1000	1000	1000	1000	1000	1000	1000	1000	atp[c] + gmp[c] <=> adp[c] + gdp[c]	(YDR454C)	YDR454C		Purine and Pyrimidine Biosynthesis	1	-1000	1000	0	0	2.7.4.8	LOCUS:YDR454C#ABBREVIATION:GUK1#ECNUMBERS:2.7.4.8#
GK2	guanylate kinase (GMP:dATP)	-999.998	-999.998	-999.998	-999.998	-999.998	-999.998	-999.998	-999.998	-999.998	-999.998	-999.998	-999.998	-999.998	-999.998	-999.998	-999.998	-999.998	-999.998	datp[c] + gmp[c] <=> dadp[c] + gdp[c]	(YDR454C)	YDR454C		Purine and Pyrimidine Biosynthesis	1	-1000	1000	0	0	2.7.4.8	LOCUS:YDR454C#ABBREVIATION:GUK1#ECNUMBERS:2.7.4.8#
GLUPRT	glutamine phosphoribosyldiphosphate amidotransferase	0.0927001	0.0921548	0.0916095	0.0910642	0.090519	0.0899737	0.0894284	0.0888831	0.0883378	0.0877925	0.0872472	0.0867019	0.0861566	0.0856113	0.085066	0.0845207	0.0839754	0.0834301	gln-L[c] + h2o[c] + prpp[c] -> glu-L[c] + ppi[c] + pram[c]	(YMR300C)	YMR300C		Purine and Pyrimidine Biosynthesis	0	0	1000	0	0	2.4.2.14	LOCUS:YMR300C#ABBREVIATION:ADE4#ECNUMBERS:2.4.2.14#
GMPS2	GMP synthase	0.0457825	0.0455132	0.0452439	0.0449746	0.0447053	0.044436	0.0441667	0.0438974	0.043628	0.0433587	0.0430894	0.0428201	0.0425508	0.0422815	0.0420122	0.0417429	0.0414736	0.0412043	atp[c] + gln-L[c] + h2o[c] + xmp[c] -> amp[c] + glu-L[c] + gmp[c] + 2 h[c] + ppi[c]	(YMR217W)	YMR217W		Purine and Pyrimidine Biosynthesis	0	0	1000	0	0	6.3.5.2	JLR
IMPC	IMP cyclohydrolase	-0.155415	-0.1545	-0.153586	-0.152672	-0.151758	-0.150844	-0.149929	-0.149015	-0.148101	-0.147187	-0.146273	-0.145358	-0.144444	-0.14353	-0.142616	-0.141702	-0.140787	-0.139873	h2o[c] + imp[c] <=> fprica[c]	(YLR028C) or (YMR120C)	YLR028C YMR120C		Purine and Pyrimidine Biosynthesis	1	-1000	1000	0	0	3.5.4.10	LOCUS:YMR120C#ABBREVIATION:ADE17#ECNUMBERS:2.1.2.3,3.5.4.10#
IMPD	IMP dehydrogenase	0.0457825	0.0455132	0.0452439	0.0449746	0.0447053	0.044436	0.0441667	0.0438974	0.043628	0.0433587	0.0430894	0.0428201	0.0425508	0.0422815	0.0420122	0.0417429	0.0414736	0.0412043	h2o[c] + imp[c] + nad[c] -> h[c] + nadh[c] + xmp[c]	(YAR073W) or (YML056C) or (YLR432W) or (YHR216W) or (YAR075W)	YAR073W YAR075W YHR216W YLR432W YML056C		Purine and Pyrimidine Biosynthesis	0	0	1000	0	0	1.1.1.205	LOCUS:YAR073W#ABBREVIATION:IMD1#ECNUMBERS:1.1.1.205#
OMPDC	orotidine-5'-phosphate decarboxylase	0.104619	0.104003	0.103388	0.102773	0.102157	0.101542	0.100926	0.100311	0.0996955	0.0990801	0.0984647	0.0978493	0.0972339	0.0966185	0.0960031	0.0953877	0.0947723	0.0941569	h[c] + orot5p[c] -> co2[c] + ump[c]	(YEL021W)	YEL021W		Purine and Pyrimidine Biosynthesis	0	0	1000	0	0	4.1.1.23	LOCUS:YEL021W#ABBREVIATION:URA3#ECNUMBERS:4.1.1.23#
ORPT	orotate phosphoribosyltransferase	-0.104619	-0.104003	-0.103388	-0.102773	-0.102157	-0.101542	-0.100926	-0.100311	-0.0996955	-0.0990801	-0.0984647	-0.0978493	-0.0972339	-0.0966185	-0.0960031	-0.0953877	-0.0947723	-0.0941569	orot5p[c] + ppi[c] <=> orot[c] + prpp[c]	(YML106W) or (YMR271C)	YML106W YMR271C		Purine and Pyrimidine Biosynthesis	1	-1000	1000	0	0	2.4.2.10	LOCUS:YMR271C#ABBREVIATION:URA10#ECNUMBERS:2.4.2.10#
PDE1	3',5'-cyclic-nucleotide phosphodiesterase	0	0	0	0	0	0	0	0	0	0	0	0	0	0	0	0	0	0	camp[c] + h2o[c] -> amp[c] + h[c]	(YOR360C) or (YGL248W)	YGL248W YOR360C		Purine and Pyrimidine Biosynthesis	0	0	1000	0	0	3.1.4.17	NCD
PDE2	3',5'-cyclic-nucleotide phosphodiesterase	0	0	0	0	0	0	0	0	0	0	0	0	0	0	0	0	0	0	35cdamp[c] + h2o[c] -> damp[c] + h[c]	(YOR360C)	YOR360C		Purine and Pyrimidine Biosynthesis	0	0	1000	0	0	3.1.4.17	NCD
PDE3	3',5'-cyclic-nucleotide phosphodiesterase	0	0	0	0	0	0	0	0	0	0	0	0	0	0	0	0	0	0	35cimp[c] + h2o[c] -> h[c] + imp[c]	(YOR360C)	YOR360C		Purine and Pyrimidine Biosynthesis	0	0	1000	0	0	3.1.4.17	NCD
PDE4	3',5'-cyclic-nucleotide phosphodiesterase	0	0	0	0	0	0	0	0	0	0	0	0	0	0	0	0	0	0	35cgmp[c] + h2o[c] -> gmp[c] + h[c]	(YOR360C)	YOR360C		Purine and Pyrimidine Biosynthesis	0	0	1000	0	0	3.1.4.17	NCD
PDE5	3',5'-cyclic-nucleotide phosphodiesterase	0	0	0	0	0	0	0	0	0	0	0	0	0	0	0	0	0	0	35ccmp[c] + h2o[c] -> cmp[c] + h[c]	(YOR360C)	YOR360C		Purine and Pyrimidine Biosynthesis	0	0	1000	0	0	3.1.4.17	NCD
PRAGSr	phosphoribosylglycinamide synthase	0.0927001	0.0921548	0.0916095	0.0910642	0.090519	0.0899737	0.0894284	0.0888831	0.0883378	0.0877925	0.0872472	0.0867019	0.0861566	0.0856113	0.085066	0.0845207	0.0839754	0.0834301	atp[c] + gly[c] + pram[c] <=> adp[c] + gar[c] + h[c] + pi[c]	(YGL234W)	YGL234W		Purine and Pyrimidine Biosynthesis	1	-1000	1000	0	0	6.3.4.13	JLR- added reversible form of PRAGS
PRAIS	phosphoribosylaminoimidazole synthase	0.0927001	0.0921548	0.0916095	0.0910642	0.090519	0.0899737	0.0894284	0.0888831	0.0883378	0.0877925	0.0872472	0.0867019	0.0861566	0.0856113	0.085066	0.0845207	0.0839754	0.0834301	atp[c] + fpram[c] -> adp[c] + air[c] + 2 h[c] + pi[c]	(YGL234W)	YGL234W		Purine and Pyrimidine Biosynthesis	0	0	1000	0	0	6.3.3.1	LOCUS:YGL234W#ABBREVIATION:&quot;ADE5,7&quot;#ECNUMBERS:6.3.4.13,,,6.3.3.1#
PRASCS	phosphoribosylaminoimidazolesuccinocarboxamide synthase	0.0927001	0.0921548	0.0916095	0.0910642	0.090519	0.0899737	0.0894284	0.0888831	0.0883378	0.0877925	0.0872472	0.0867019	0.0861566	0.0856113	0.085066	0.0845207	0.0839754	0.0834301	5aizc[c] + asp-L[c] + atp[c] <=> 25aics[c] + adp[c] + h[c] + pi[c]	(YAR015W)	YAR015W		Purine and Pyrimidine Biosynthesis	1	-1000	1000	0	0	6.3.2.6	LOCUS:YAR015W#ABBREVIATION:ADE1#ECNUMBERS:6.3.2.6#
PRFGS	phosphoribosylformylglycinamidine synthase	0.0927001	0.0921548	0.0916095	0.0910642	0.090519	0.0899737	0.0894284	0.0888831	0.0883378	0.0877925	0.0872472	0.0867019	0.0861566	0.0856113	0.085066	0.0845207	0.0839754	0.0834301	atp[c] + fgam[c] + gln-L[c] + h2o[c] -> adp[c] + fpram[c] + glu-L[c] + h[c] + pi[c]	(YGR061C)	YGR061C		Purine and Pyrimidine Biosynthesis	0	0	1000	0	0	6.3.5.3	LOCUS:YGR061C#ABBREVIATION:ADE6#ECNUMBERS:6.3.5.3#
TMDK1	thymidine kinase (ATP:thymidine)	1.90014e-25	5.83932e-25	5.175e-25	6.0355e-25	5.49831e-25	5.8042e-25	5.40536e-25	5.4821e-25	5.37942e-25	5.26593e-25	-5.74205e-29	0	0	0	0	0	0	0	atp[c] + thymd[c] -> adp[c] + dtmp[c] + h[c]				Purine and Pyrimidine Biosynthesis	0	0	1000	0	0	2.7.1.21	none
TMDPP	thymidine phosphorylase	-1.9002e-25	-5.83907e-25	-5.17503e-25	-6.03519e-25	-5.49919e-25	-5.80396e-25	-5.4051e-25	-5.48196e-25	-5.37993e-25	-5.26597e-25	0	0	0	0	0	0	0	0	pi[c] + thymd[c] <=> 2dr1p[c] + thym[c]	(YLR209C)	YLR209C		Purine and Pyrimidine Biosynthesis	1	-1000	1000	0	0	2.4.2.4	LOCUS:YLR209C#ABBREVIATION:PNP1#ECNUMBERS:2.4.2.1#
TMDS	thymidylate synthase	0.00340531	0.00338528	0.00336525	0.00334522	0.00332519	0.00330515	0.00328512	0.00326509	0.00324506	0.00322503	0.003205	0.00318497	0.00316494	0.0031449	0.00312487	0.00310484	0.00308481	0.00306478	dump[c] + mlthf[c] -> dhf[c] + dtmp[c]	(YOR074C)	YOR074C		Purine and Pyrimidine Biosynthesis	0	0	1000	0	0	2.1.1.45	LOCUS:YOR074C#ABBREVIATION:CDC21#ECNUMBERS:2.1.1.45#
TRDR	thioredoxin reductase (NADPH)	0.0655522	0.0651666	0.064781	0.0643954	0.0640098	0.0636242	0.0632386	0.062853	0.0624674	0.0620818	0.0616962	0.0613106	0.060925	0.0605394	0.0601538	0.0597682	0.0593826	0.058997	h[c] + nadph[c] + trdox[c] -> nadp[c] + trdrd[c]	(YDR353W)	YDR353W		Purine and Pyrimidine Biosynthesis	0	0	1000	0	0	1.8.1.9	LOCUS:YDR353W#ABBREVIATION:TRR1#ECNUMBERS:1.6.4.5#
TRDRm	thioredoxin reductase (NADPH)	0	0	0	0	0	0	0	0	0	0	0	0	0	0	0	0	0	0	h[m] + nadph[m] + trdox[m] -> nadp[m] + trdrd[m]	(YHR106W)	YHR106W		Purine and Pyrimidine Biosynthesis	0	0	1000	0	0	1.8.1.9	NCD
UPPRT	uracil phosphoribosyltransferase	0	0	0	0	0	0	0	0	0	0	0	0	0	0	0	0	0	0	prpp[c] + ura[c] -> ppi[c] + ump[c]	(YHR128W)	YHR128W		Purine and Pyrimidine Biosynthesis	0	0	1000	0	0	2.4.2.9	LOCUS:YHR128W#ABBREVIATION:FUR1#ECNUMBERS:2.4.2.9#
URIK1	uridine kinase (ATP:Uridine)	0	1.8266e-24	8.13999e-25	1.81611e-24	2.01122e-24	2.16297e-24	1.43429e-24	1.53639e-24	1.86454e-24	1.26366e-24	0	0	0	0	0	0	0	0	atp[c] + uri[c] -> adp[c] + h[c] + ump[c]	(YNR012W)	YNR012W		Purine and Pyrimidine Biosynthesis	0	0	1000	0	0	2.7.1.48	LOCUS:YNR012W#ABBREVIATION:URK1#ECNUMBERS:2.7.1.48#
URIK2	uridine kinase (GTP:Uridine)	0	0	0	0	0	0	0	0	0	0	0	0	0	0	0	0	0	0	gtp[c] + uri[c] -> gdp[c] + h[c] + ump[c]	(YNR012W)	YNR012W		Purine and Pyrimidine Biosynthesis	0	0	1000	0	0	2.7.1.48	LOCUS:YNR012W#ABBREVIATION:URK1#ECNUMBERS:2.7.1.48#
YUMPS	yUMP synthetase	0	0	0	0	0	0	0	0	0	0	0	0	0	0	0	0	0	0	r5p[c] + ura[c] <=> h2o[c] + psd5p[c]	(YGL063W) or (YPL212C) or (YFL001W) or (YNL292W)	YFL001W YGL063W YNL292W YPL212C		Purine and Pyrimidine Biosynthesis	1	-1000	1000	0	0	4.2.1.70	NCD
HYPOE	hypothetical enyme	0	0	0	0	0	0	0	0	0	0	0	0	0	0	0	0	0	0	h2o[c] + pyam5p[c] -> pi[c] + pydam[c]				Pyridoxine Metabolism	0	0	1000	0	0		NCD
OHPBAT	O-Phospho-4-hydroxy-L-threonine:2-oxoglutarate aminotransferase	0	0	0	0	0	0	0	0	0	0	0	0	0	0	0	0	0	0	glu-L[c] + ohpb[c] <=> akg[c] + phthr[c]	(YOR184W)	YOR184W		Pyridoxine Metabolism	1	-1000	1000	0	0	2.6.1.52	NCD
PDX5PO	pyridoxine 5'-phosphate oxidase	0	0	0	0	0	0	0	0	0	0	0	0	0	0	0	0	0	0	o2[c] + pdx5p[c] <=> h2o2[c] + pydx5p[c]	(YBR035C)	YBR035C		Pyridoxine Metabolism	1	-1000	1000	0	0	1.4.3.5	NCD
PYAM5PO	pyridoxamine 5'-phosphate oxidase	0	0	0	0	0	0	0	0	0	0	0	0	0	0	0	0	0	0	h2o[c] + o2[c] + pyam5p[c] -> h2o2[c] + nh4[c] + pydx5p[c]	(YBR035C)	YBR035C		Pyridoxine Metabolism	0	0	1000	0	0	1.4.3.5	NCD
PYDAMK	pyridoxamine kinase	0	0	0	0	0	0	0	0	0	0	0	0	0	0	0	0	0	0	atp[c] + pydam[c] -> adp[c] + h[c] + pyam5p[c]				Pyridoxine Metabolism	0	0	1000	0	0	2.7.1.35	NCD
PYDXK	pyridoxal kinase	0	0	0	0	0	0	0	0	0	0	0	0	0	0	0	0	0	0	atp[c] + pydx[c] -> adp[c] + h[c] + pydx5p[c]				Pyridoxine Metabolism	0	0	1000	0	0	2.7.1.35	NCD
PYDXNK	pyridoxine kinase	0	0	0	0	0	0	0	0	0	0	0	0	0	0	0	0	0	0	atp[c] + pydxn[c] -> adp[c] + h[c] + pdx5p[c]				Pyridoxine Metabolism	0	0	1000	0	0	2.7.1.35	NCD JLR-Pyridoxine, pyridoxamine and various derivatives can also act as acceptors
PYDXNO	pyridoxine oxidase	0	0	0	0	0	0	0	0	0	0	0	0	0	0	0	0	0	0	o2[c] + pydxn[c] <=> h2o2[c] + pydx[c]	(YBR035C)	YBR035C		Pyridoxine Metabolism	1	-1000	1000	0	0	1.4.3.5	NCD
PYDXO	pyridoxal oxidase	0	0	0	0	0	0	0	0	0	0	0	0	0	0	0	0	0	0	2 h2o[c] + nh4[c] + 0.5 o2[c] + pydx[c] <=> 2 h2o2[c] + pydam[c]	(YBR035C)	YBR035C		Pyridoxine Metabolism	1	-1000	1000	0	0	1.4.3.5	NCD
ACOAH	acetyl-CoA hydrolase	2.08118	2.17129	2.2614	2.35152	2.44163	2.53174	2.62185	2.71196	2.80207	2.89218	2.98229	0.749264	0.744551	0.739839	0.735127	0.730414	0.725702	0.720989	ac[c] + coa[c] + h[c] -> accoa[c] + h2o[c]	(YBL015W)	YBL015W		Pyruvate Metabolism	0	0	1000	0	0	3.1.2.1	IF
ACS	acetyl-CoA synthetase	0	0	0	0	0	0	0	0	0	0	0	0	0	0	0	0	0	0	ac[c] + atp[c] + coa[c] -> accoa[c] + amp[c] + ppi[c]	(YLR153C)	YLR153C		Pyruvate Metabolism	0	0	1000	0	0	6.2.1.1	LOCUS:YLR153C#ABBREVIATION:ACS2#ECNUMBERS:6.2.1.1#
ACSm	acetyl-CoA synthetase	0	0	0	0	0	0	0	0	0	0	0	0	0	0	0	0	0	0	ac[m] + atp[m] + coa[m] -> accoa[m] + amp[m] + ppi[m]	(YAL054C)	YAL054C		Pyruvate Metabolism	0	0	1000	0	0	6.2.1.1	IF
ACSp	acetyl-CoA synthetase	-1.47812e-16	-8.929e-17	1.73401e-16	-2.98763e-16	-1.93679e-16	-2.62517e-18	6.23362e-16	6.68875e-16	1.06107e-15	9.07155e-16	-8.78831e-18	8.62975e-17	4.64851e-17	-2.10839e-16	4.73145e-17	1.11357e-16	2.99277e-16	2.20301e-17	ac[x] + atp[x] + coa[x] -> accoa[x] + amp[x] + ppi[x]	(YAL054C)	YAL054C		Pyruvate Metabolism	0	0	1000	0	0	6.2.1.1	NCD
ALCD2x	alcohol dehydrogenase (ethanol)	-3.79613e-23	-6.41453e-25	2.13815e-25	2.1398e-25	6.41291e-25	-2.13818e-25	0	-4.27635e-25	0	-4.27635e-25	-6.32913e-23	0	0	0	0	0	0	0	etoh[c] + nad[c] <=> acald[c] + h[c] + nadh[c]	(YDL168W) or (YBR145W) or (YMR303C) or (YOL086C) or (YGL256W)	YBR145W YDL168W YGL256W YMR303C YOL086C		Pyruvate Metabolism	1	-1000	1000	0	0	1.1.1.1	A zinc protein. Acts on primary or secondary alcohols or hemi-acetals; the animal, but not the yeast, enzyme acts also on cyclic secondary alcohols.
FALDH	formaldehyde dehydrogenase	0	0	0	0	0	0	0	0	0	0	0	0	0	0	0	0	0	0	fald[c] + gthrd[c] + nad[c] <=> Sfglutth[c] + h[c] + nadh[c]	(YDL168W)	YDL168W		Pyruvate Metabolism	1	-1000	1000	0	0	1.2.1.1	NCD
HCITSm	homocitrate synthase	0.270722	0.26913	0.267537	0.265945	0.264352	0.26276	0.261167	0.259575	0.257982	0.25639	0.254797	0.253205	0.251612	0.25002	0.248427	0.246835	0.245242	0.24365	accoa[m] + akg[m] + h2o[m] -> coa[m] + h[m] + hcit[m]				Pyruvate Metabolism	0	0	1000	0	0	4.1.3.21	IF
HCITSn	homocitrate synthase	0	0	0	0	0	0	0	0	0	0	0	0	0	0	0	0	0	0	accoa[n] + akg[n] + h2o[n] -> coa[n] + h[n] + hcit[n]	(YDL182W) or (YDL131W)	YDL131W YDL182W		Pyruvate Metabolism	0	0	1000	0	0	4.1.3.21	NCD
CHRPL	Chorismate pyruvate lyase	4.5651e-27	4.80927e-27	6.25249e-27	6.31431e-27	1.60454e-27	8.72034e-30	2.83411e-27	3.67127e-27	3.69743e-27	-3.6451e-27	-1.0645e-33	3.97853e-25	5.73575e-26	2.41511e-25	1.32743e-25	2.7463e-25	8.56082e-26	4.2691e-26	chor[c] -> 4hbz[c] + pyr[c]	(YKL211C) or (YER090W)	YER090W YKL211C		Quinone Biosynthesis	0	0	1000	0	0		JLR (EC 4.1.3.-)
DMQMT6m	3-Dimethylubiquinonol 3-methyltransferase, mitochondrial	4.56522e-27	4.80491e-27	6.24863e-27	6.3143e-27	1.59882e-27	0	2.81978e-27	3.67699e-27	3.69955e-27	-3.63752e-27	0	3.9785e-25	5.73561e-26	2.41513e-25	1.32743e-25	2.74636e-25	8.56089e-26	4.26932e-26	2omhmbl_5[m] + amet[m] -> ahcys[m] + h[m] + q6h2[m]	(YOL096C)	YOL096C		Quinone Biosynthesis	0	0	1000	0	0		Used to make Ubiquinone-6 NCD
HBZOPT6	Hydroxybenzoate octaprenyltransferase	0	0	0	0	0	0	0	0	0	0	0	0	0	0	0	0	0	0	4hbz[c] + octdp_5[c] -> 3ophb_5[c] + ppi[c]	(YDL090C and YKL019W) or (YGL155W and YKL019W) or (YMR101C) or (YJL031C and YPR176C) or (YBR002C)	YBR002C YDL090C YGL155W YJL031C YKL019W YMR101C YPR176C		Quinone Biosynthesis	0	0	1000	0	0		Used to make Ubiquinone-6 EC 2.5.1.- NCD
HBZOPT6m	Hydroxybenzoate octaprenyltransferase, mitochondrial	5.41983e-27	-6.7655e-28	-1.33823e-28	-3.94035e-28	-4.53512e-28	-6.24508e-28	-3.79165e-28	-2.82515e-28	-7.80635e-28	-5.94769e-28	7.84555e-29	3.9548e-25	5.54497e-26	2.40042e-25	1.31588e-25	2.73454e-25	8.45079e-26	4.14443e-26	4hbz[m] + octdp_5[m] -> 3ophb_5[m] + ppi[m]	(YPL172C) or (YBR003W) or (YNR041C)	YBR003W YNR041C YPL172C		Quinone Biosynthesis	0	0	1000	0	0		Used to make Ubiquinone-6 EC 2.5.1.- NCD
OHPHM6n	2-octaprenyl-6-hydroxyphenol methylase, nuclear	4.56301e-27	4.81247e-27	6.25663e-27	6.31433e-27	1.60416e-27	8.42077e-30	2.82938e-27	3.67988e-27	3.69672e-27	-3.64198e-27	0	3.97853e-25	5.7357e-26	2.41511e-25	1.32743e-25	2.74631e-25	8.56092e-26	4.26917e-26	2ohph_5[n] + amet[n] -> 2omph_5[n] + ahcys[n] + h[n]	(YPL266W)	YPL266W		Quinone Biosynthesis	0	0	1000	0	0		Used to make Ubiquinone-6 NCD
OMBZLM6m	2-Octaprenyl-6-methoxy-benzoquinol methylase, mitochodnrial	4.56639e-27	4.8092e-27	6.25562e-27	6.3143e-27	1.60046e-27	0	2.81973e-27	3.68653e-27	3.7022e-27	-3.63954e-27	0	3.9785e-25	5.73563e-26	2.41513e-25	1.32743e-25	2.74636e-25	8.5609e-26	4.26931e-26	2ombzl_5[m] + amet[m] -> 2ommbl_5[m] + ahcys[m] + h[m]	(YML110C)	YML110C		Quinone Biosynthesis	0	0	1000	0	0		NCD
OMMBLHX6m	2-Octaprenyl-3-methyl-6-methoxy-1,4-benzoquinol hydroxylase, mitochodnrial	4.56522e-27	4.80491e-27	6.24863e-27	6.3143e-27	1.59882e-27	0	2.81978e-27	3.67699e-27	3.69955e-27	-3.63752e-27	0	3.9785e-25	5.73561e-26	2.41513e-25	1.32743e-25	2.74636e-25	8.56089e-26	4.26932e-26	2ommbl_5[m] + 0.5 o2[m] -> 2omhmbl_5[m]	(YGR255C)	YGR255C		Quinone Biosynthesis	0	0	1000	0	0		Used to make Ubiquinone-6 NCD
OMPHHX6m	2-octaprenyl-6-methoxyphenol hydroxylase, mitochondrial	4.56414e-27	4.80879e-27	6.25372e-27	6.31433e-27	1.59783e-27	0	2.8287e-27	3.67731e-27	3.6926e-27	-3.63908e-27	0	3.97853e-25	5.73571e-26	2.41512e-25	1.32743e-25	2.7463e-25	8.56097e-26	4.26914e-26	2omph_5[m] + 0.5 o2[m] -> 2ombzl_5[m]				Quinone Biosynthesis	0	0	1000	0	0		Used to make Ubiquinone-6 NCD
OPHBDC6	Octaprenyl-hydroxybenzoate decarboxylase	4.56332e-27	4.80747e-27	6.24641e-27	6.31434e-27	1.60406e-27	4.71783e-30	2.8307e-27	3.67047e-27	3.69878e-27	-3.64217e-27	0	3.97852e-25	5.7357e-26	2.41511e-25	1.32743e-25	2.7463e-25	8.56092e-26	4.26917e-26	3ophb_5[c] + h[c] -> 2oph_5[c] + co2[c]	(YDR538W)	YDR538W		Quinone Biosynthesis	0	0	1000	0	0		Used to make Ubiquinone-6 EC 4.1.1.- NCD
OPHHX6	2-Octaprenylphenol hydroxylase	4.56325e-27	4.8121e-27	6.24749e-27	6.31432e-27	1.60312e-27	5.49955e-30	2.82677e-27	3.6847e-27	3.6957e-27	-3.6462e-27	0	3.97853e-25	5.73575e-26	2.41511e-25	1.32744e-25	2.74631e-25	8.56094e-26	4.26916e-26	2oph_5[c] + 0.5 o2[c] -> 2ohph_5[c]				Quinone Biosynthesis	0	0	1000	0	0		NCD
ACP1e	acid phosphatase, extracellular (secreted)	0	0	0	0	0	0	0	0	0	0	0	0	0	0	0	0	0	0	fmn[e] + h2o[e] -> pi[e] + ribflv[e]	(YAR071W)	YAR071W		Riboflavin Metabolism	0	0	1000	0	0	3.1.3.2	NCD
APRAUR	5-amino-6-(5-phosphoribosylamino)uracil reductase	0	0	0	0	0	0	0	0	0	0	-1.05214e-25	-4.32785e-26	-5.96417e-27	-7.11112e-27	-2.38567e-26	-4.43489e-26	-1.04373e-25	-2.37037e-27	5apru[c] + h[c] + nadph[c] -> 5aprbu[c] + nadp[c]	(YBR153W)	YBR153W		Riboflavin Metabolism	0	0	1000	0	0	1.1.1.193	LOCUS:YBR153W#ABBREVIATION:RIB7#ECNUMBERS:1.1.1.193#
DB4PS	3,4-Dihydroxy-2-butanone-4-phosphate synthase	-1.54939e-13	-3.43602e-13	0	2.49596e-27	-2.49596e-27	-3.43602e-13	-3.43602e-13	-3.43602e-13	-2.49596e-27	-3.43602e-13	-1.4233e-13	-1.77558e-14	1.24492e-13	-1.52551e-13	-1.52929e-13	-1.09259e-13	-1.97453e-13	2.66515e-14	ru5p-D[c] -> db4p[c] + for[c] + h[c]				Riboflavin Metabolism	0	0	1000	0	0		No EC number: ribA in B. subtilis catalyzes two reactions (GTP cyclohydrolase II / 3,4-dihydroxy-2-butanone 4-phosphate synthase) AZ: EC no. 4.1.99.12 for the synthase reaction
DHPPDA	diaminohydroxyphosphoribosylaminopyrimidine deaminase	0	0	0	0	0	0	0	0	0	0	-1.05632e-25	-4.3297e-26	-5.98788e-27	-7.13939e-27	-2.3798e-26	-4.43717e-26	-1.04404e-25	-2.3798e-27	25dhpp[c] + h2o[c] + h[c] -> 5apru[c] + nh4[c]	(YBR153W)	YBR153W		Riboflavin Metabolism	0	0	1000	0	0	3.5.4.26	LOCUS:YBR153W#ABBREVIATION:RIB7#ECNUMBERS:1.1.1.193#
FMNAT	FMN adenylyltransferase	-6.378e-14	-1.78332e-13	4.1974e-15	6.53661e-15	2.46903e-16	-1.7809e-13	-1.90014e-13	-1.83612e-13	6.68619e-15	-1.55871e-13	-7.22955e-14	-2.3725e-15	6.83738e-14	-7.29812e-14	-7.29674e-14	-5.8526e-14	-1.05692e-13	1.20695e-14	atp[c] + fmn[c] + h[c] -> fad[c] + ppi[c]	(YDL045C)	YDL045C		Riboflavin Metabolism	0	0	1000	0	0	2.7.7.2	LOCUS:YDL045C#ABBREVIATION:FAD1#ECNUMBERS:2.7.7.2#
FMNATm	FMN adenylyltransferase	-1.36895e-14	6.53129e-15	-4.1974e-15	-6.53661e-15	-2.46903e-16	6.28919e-15	1.82128e-14	1.18107e-14	-6.68619e-15	-1.59297e-14	1.13025e-15	-6.5054e-15	-6.12803e-15	-3.29446e-15	-3.49695e-15	3.89634e-15	6.9654e-15	1.25623e-15	atp[m] + fmn[m] + h[m] -> fad[m] + ppi[m]				Riboflavin Metabolism	0	0	1000	0	0	2.7.7.2	NCD
GTPCII	GTP cyclohydrolase II	0	0	0	0	0	0	0	0	0	0	0	0	0	0	0	0	0	0	gtp[c] + 3 h2o[c] -> 25dhpp[c] + for[c] + 2 h[c] + ppi[c]	(YBL033C)	YBL033C		Riboflavin Metabolism	0	0	1000	0	0	3.5.4.25	LOCUS:YBL033C#ABBREVIATION:RIB1#ECNUMBERS:3.5.4.25#
PMDPHT	pyrimidine phosphatase	0	0	0	0	0	0	0	0	0	0	-1.04919e-25	-4.33287e-26	-5.97637e-27	-7.13844e-27	-2.38225e-26	-4.43248e-26	-1.04337e-25	-2.32414e-27	5aprbu[c] + h2o[c] -> 4r5au[c] + pi[c]				Riboflavin Metabolism	0	0	1000	0	0		none
RBFK	riboflavin kinase	0	0	0	1.24798e-27	-1.24798e-27	0	0	-6.23989e-28	-1.24798e-27	0	0	0	0	0	0	0	0	0	atp[c] + ribflv[c] -> adp[c] + fmn[c] + h[c]	(YDR236C)	YDR236C		Riboflavin Metabolism	0	0	1000	0	0	2.7.1.26	LOCUS:YDR236C#ABBREVIATION:FMN1#ECNUMBERS:2.7.1.26#
RBFKm	riboflavin kinase, mitochondrial	-7.74695e-14	-1.71801e-13	0	0	0	-1.71801e-13	-1.71801e-13	-1.71801e-13	0	-1.71801e-13	-7.11652e-14	-8.8779e-15	6.22458e-14	-7.62756e-14	-7.64643e-14	-5.46296e-14	-9.87266e-14	1.33258e-14	atp[m] + ribflv[m] -> adp[m] + fmn[m] + h[m]	(YDR236C)	YDR236C		Riboflavin Metabolism	0	0	1000	0	0	2.7.1.26	NCD
RBFSa	riboflavin synthase	-1.54939e-13	-3.43602e-13	0	2.49596e-27	-2.49596e-27	-3.43602e-13	-3.43602e-13	-3.43602e-13	-2.49596e-27	-3.43602e-13	-1.4233e-13	-1.77558e-14	1.24492e-13	-1.52551e-13	-1.52929e-13	-1.09259e-13	-1.97453e-13	2.66515e-14	4r5au[c] + db4p[c] -> dmlz[c] + 2 h2o[c] + pi[c]	(YOL143C)	YOL143C		Riboflavin Metabolism	0	0	1000	0	0	2.5.1.9	LOCUS:YOL143C#ABBREVIATION:RIB4#ECNUMBERS:2.5.1.9#
RBFSb	riboflavin synthase	-7.74695e-14	-1.71801e-13	0	1.24798e-27	-1.24798e-27	-1.71801e-13	-1.71801e-13	-1.71801e-13	-1.24798e-27	-1.71801e-13	-7.11652e-14	-8.8779e-15	6.22458e-14	-7.62756e-14	-7.64643e-14	-5.46296e-14	-9.87266e-14	1.33258e-14	2 dmlz[c] -> 4r5au[c] + ribflv[c]	(YBR256C)	YBR256C		Riboflavin Metabolism	0	0	1000	0	0	2.5.1.9	LOCUS:YBR256C#ABBREVIATION:RIB5#ECNUMBERS:2.5.1.9#
3DSPHR	3-Dehydrosphinganine reductase	0	0	0	0	0	0	0	0	0	0	0	0	0	0	0	0	0	0	3dsphgn[c] + h[c] + nadph[c] -> nadp[c] + sphgn[c]	(YBR265W)	YBR265W		Sphingolipid Metabolism	0	0	1000	0	0	1.1.1.102	NCD
CERH124	Ceramide-1 hydroxylase (24C)	0	0	0	0	0	0	0	0	0	0	0	0	0	0	0	0	0	0	cer1_24[c] + h[c] + nadph[c] + o2[c] -> cer2_24[c] + h2o[c] + nadp[c]	(YDR297W)	YDR297W		Sphingolipid Metabolism	0	0	1000	0	0		NCD
CERH126	Ceramide-1 hydroxylase (26C)	0	0	0	0	0	0	0	0	0	0	0	0	0	0	0	0	0	0	cer1_26[c] + h[c] + nadph[c] + o2[c] -> cer2_26[c] + h2o[c] + nadp[c]	(YDR297W)	YDR297W		Sphingolipid Metabolism	0	0	1000	0	0		NCD
CERS124	Ceramide-1 synthase (24C)	0	0	0	0	0	0	0	0	0	0	0	0	0	0	0	0	0	0	sphgn[c] + ttccoa[c] -> cer1_24[c] + coa[c] + h[c]				Sphingolipid Metabolism	0	0	1000	0	0		NCD
CERS126	Ceramide-1 synthase (26C)	0	0	0	0	0	0	0	0	0	0	0	0	0	0	0	0	0	0	hexccoa[c] + sphgn[c] -> cer1_26[c] + coa[c] + h[c]				Sphingolipid Metabolism	0	0	1000	0	0		NCD
CERS224	Ceramide-2 synthase (24C)	0	0	0	0	0	0	0	0	0	0	0	0	0	0	0	0	0	0	psphings[c] + ttccoa[c] -> cer2_24[c] + coa[c] + h[c]				Sphingolipid Metabolism	0	0	1000	0	0		NCD
CERS226	Ceramide-2 synthase (26C)	0	0	0	0	0	0	0	0	0	0	0	0	0	0	0	0	0	0	hexccoa[c] + psphings[c] -> cer2_26[c] + coa[c] + h[c]				Sphingolipid Metabolism	0	0	1000	0	0		NCD
CERS2'24	Ceramide-2' synthase (24C)	0	0	0	0	0	0	0	0	0	0	0	0	0	0	0	0	0	0	cer1_24[c] + h[c] + nadph[c] + o2[c] -> cer2'_24[c] + h2o[c] + nadp[c]	(YMR272C)	YMR272C		Sphingolipid Metabolism	0	0	1000	0	0		NCD
CERS2'26	Ceramide-2' synthase (26C)	0	0	0	0	0	0	0	0	0	0	0	0	0	0	0	0	0	0	cer1_26[c] + h[c] + nadph[c] + o2[c] -> cer2'_26[c] + h2o[c] + nadp[c]	(YMR272C)	YMR272C		Sphingolipid Metabolism	0	0	1000	0	0		NCD
CERS324	Ceramide-3 synthase (24C)	0	0	0	0	0	0	0	0	0	0	0	0	0	0	0	0	0	0	cer2_24[c] + h[c] + nadph[c] + o2[c] -> cer3_24[c] + h2o[c] + nadp[c]	(YMR272C)	YMR272C		Sphingolipid Metabolism	0	0	1000	0	0		NCD
CERS326	Ceramide-3 synthase (26C)	0	0	0	0	0	0	0	0	0	0	0	0	0	0	0	0	0	0	cer2_26[c] + h[c] + nadph[c] + o2[c] -> cer3_26[c] + h2o[c] + nadp[c]	(YMR272C)	YMR272C		Sphingolipid Metabolism	0	0	1000	0	0		NCD
IPCS124_SC	Inositol phosphorylceramide synthase (ceramide-1, 24C), yeast-specific	0	0	0	0	0	0	0	0	0	0	0	0	0	0	0	0	0	0	cer1_24[c] + 0.01 ptd1ino_SC[c] -> 0.01 12dgr_SC[c] + 0.01 ipc124_SC[c]	(YKL004W)	YKL004W		Sphingolipid Metabolism	0	0	1000	0	0		NCD
IPCS126_SC	Inositol phosphorylceramide synthase (ceramide-1, 26C), yeast-specific	0	0	0	0	0	0	0	0	0	0	0	0	0	0	0	0	0	0	cer1_26[c] + 0.01 ptd1ino_SC[c] -> 0.01 12dgr_SC[c] + 0.01 ipc126_SC[c]	(YKL004W)	YKL004W		Sphingolipid Metabolism	0	0	1000	0	0		NCD
IPCS224_SC	Inositol phosphorylceramide synthase (ceramide-2, 24C), yeast-specific	0	0	0	0	0	0	0	0	0	0	0	0	0	0	0	0	0	0	cer2_24[c] + 0.01 ptd1ino_SC[c] -> 0.01 12dgr_SC[c] + 0.01 ipc224_SC[c]	(YKL004W)	YKL004W		Sphingolipid Metabolism	0	0	1000	0	0		NCD
IPCS226_SC	Inositol phosphoryceramide synthase (ceramide-2, 26C), yeast-specific	0	0	0	0	0	0	0	0	0	0	0	0	0	0	0	0	0	0	cer2_26[c] + 0.01 ptd1ino_SC[c] -> 0.01 12dgr_SC[c] + 0.01 ipc226_SC[c]	(YKL004W)	YKL004W		Sphingolipid Metabolism	0	0	1000	0	0		NCD
IPCS324_SC	Inositol phosphorylceramide synthase (ceramide-3, 24C), yeast-specific	0	0	0	0	0	0	0	0	0	0	0	0	0	0	0	0	0	0	cer3_24[c] + 0.01 ptd1ino_SC[c] -> 0.01 12dgr_SC[c] + 0.01 ipc324_SC[c]	(YKL004W)	YKL004W		Sphingolipid Metabolism	0	0	1000	0	0		NCD
IPCS326_SC	Inositol phosphorylceramide synthase (ceramide-3, 26C), yeast-specific	0	0	0	0	0	0	0	0	0	0	0	0	0	0	0	0	0	0	cer3_26[c] + 0.01 ptd1ino_SC[c] -> 0.01 12dgr_SC[c] + 0.01 ipc326_SC[c]	(YKL004W)	YKL004W		Sphingolipid Metabolism	0	0	1000	0	0		NCD
MIP2CS124_SC	mannose-(inositol-P)2-ceramide synthase (ceramide-1, 24C), yeast-specific	0	0	0	0	0	0	0	0	0	0	0	0	0	0	0	0	0	0	0.01 mipc124_SC[c] + 0.01 ptd1ino_SC[c] -> 0.01 12dgr_SC[c] + 0.01 mip2c124_SC[c]	(YDR072C)	YDR072C		Sphingolipid Metabolism	0	0	1000	0	0		NCD
MIP2CS126_SC	mannose-(inositol-P)2-ceramide synthase (ceramide-1, 26C), yeast-specific	0	0	0	0	0	0	0	0	0	0	0	0	0	0	0	0	0	0	0.01 mipc126_SC[c] + 0.01 ptd1ino_SC[c] -> 0.01 12dgr_SC[c] + 0.01 mip2c126_SC[c]	(YDR072C)	YDR072C		Sphingolipid Metabolism	0	0	1000	0	0		NCD
MIP2CS224_SC	mannose-(inositol-P)2-ceramide synthase (ceramide-2, 26C), yeast specific	0	0	0	0	0	0	0	0	0	0	0	0	0	0	0	0	0	0	0.01 mipc224_SC[c] + 0.01 ptd1ino_SC[c] -> 0.01 12dgr_SC[c] + 0.01 mip2c224_SC[c]	(YDR072C)	YDR072C		Sphingolipid Metabolism	0	0	1000	0	0		NCD
MIP2CS226_SC	mannose-(inositol-P)2-ceramide synthase (ceramide-2, 24C), yeast-specific	0	0	0	0	0	0	0	0	0	0	0	0	0	0	0	0	0	0	0.01 mipc226_SC[c] + 0.01 ptd1ino_SC[c] -> 0.01 12dgr_SC[c] + 0.01 mip2c226_SC[c]	(YDR072C)	YDR072C		Sphingolipid Metabolism	0	0	1000	0	0		NCD
MIP2CS324_SC	mannose-(inositol-P)2-ceramide synthase (ceramide-3, 24C), yeast specific	0	0	0	0	0	0	0	0	0	0	0	0	0	0	0	0	0	0	0.01 mipc324_SC[c] + 0.01 ptd1ino_SC[c] -> 0.01 12dgr_SC[c] + 0.01 mip2c324_SC[c]	(YDR072C)	YDR072C		Sphingolipid Metabolism	0	0	1000	0	0		NCD
MIP2CS326_SC	mannose-(inositol-P)2-ceramide synthase (ceramide-3, 26C), yeast-specific	0	0	0	0	0	0	0	0	0	0	0	0	0	0	0	0	0	0	0.01 mipc326_SC[c] + 0.01 ptd1ino_SC[c] -> 0.01 12dgr_SC[c] + 0.01 mip2c326_SC[c]	(YDR072C)	YDR072C		Sphingolipid Metabolism	0	0	1000	0	0		NCD
MIPCS124_SC	mannose-inositiol phophorylceramide synthase (ceramide-1, 24C), yeast-specific	0	0	0	0	0	0	0	0	0	0	0	0	0	0	0	0	0	0	gdpmann[c] + 0.01 ipc124_SC[c] -> gdp[c] + h[c] + 0.01 mipc124_SC[c]	(YBR036C) or (YPL057C)	YBR036C YPL057C		Sphingolipid Metabolism	0	0	1000	0	0		NCD
MIPCS126_SC	mannose-inositol phosphorylceramide synthase (ceramide-1, 26C), yeast-specific	0	0	0	0	0	0	0	0	0	0	0	0	0	0	0	0	0	0	gdpmann[c] + 0.01 ipc126_SC[c] -> gdp[c] + h[c] + 0.01 mipc126_SC[c]	(YPL057C) or (YBR036C)	YBR036C YPL057C		Sphingolipid Metabolism	0	0	1000	0	0		NCD
MIPCS224_SC	mannose-inositol phosphorylceramide synthase (ceramide-2, 24C), yeast-specific	0	0	0	0	0	0	0	0	0	0	0	0	0	0	0	0	0	0	gdpmann[c] + 0.01 ipc224_SC[c] -> gdp[c] + h[c] + 0.01 mipc224_SC[c]	(YBR036C) or (YPL057C)	YBR036C YPL057C		Sphingolipid Metabolism	0	0	1000	0	0		NCD
MIPCS226_SC	mannose-inositol phosphorylceramide synthase (ceramide-2, 26C), yeast-specific	0	0	0	0	0	0	0	0	0	0	0	0	0	0	0	0	0	0	gdpmann[c] + 0.01 ipc226_SC[c] -> gdp[c] + h[c] + 0.01 mipc226_SC[c]	(YPL057C) or (YBR036C)	YBR036C YPL057C		Sphingolipid Metabolism	0	0	1000	0	0		NCD
MIPCS324_SC	mannose-inositol phosphorylceramide synthase (ceramide-3, 24C), yeast-specific	0	0	0	0	0	0	0	0	0	0	0	0	0	0	0	0	0	0	gdpmann[c] + 0.01 ipc324_SC[c] -> gdp[c] + h[c] + 0.01 mipc324_SC[c]	(YBR036C) or (YPL057C)	YBR036C YPL057C		Sphingolipid Metabolism	0	0	1000	0	0		NCD
MIPCS326_SC	mannose-inositol phosphorylceramide synthase (ceramide-3, 26C), yeast-specific	0	0	0	0	0	0	0	0	0	0	0	0	0	0	0	0	0	0	gdpmann[c] + 0.01 ipc326_SC[c] -> gdp[c] + h[c] + 0.01 mipc326_SC[c]	(YBR036C) or (YPL057C)	YBR036C YPL057C		Sphingolipid Metabolism	0	0	1000	0	0		NCD
PSPHPL	phytosphingosine phosphate lyase	0	0	0	0	0	0	0	0	0	0	0	0	0	0	0	0	0	0	psph1p[c] -> 2hhxdal[c] + ethamp[c]	(YDR294C)	YDR294C		Sphingolipid Metabolism	0	0	1000	0	0		NCD
PSPHS	Phytosphingosine synthesis	0	0	0	0	0	0	0	0	0	0	0	0	0	0	0	0	0	0	h[c] + nadph[c] + o2[c] + sphgn[c] -> h2o[c] + nadp[c] + psphings[c]	(YDR297W)	YDR297W		Sphingolipid Metabolism	0	0	1000	0	0		don&apos;t know how to name this rreaction NCD
SBPP1	sphingoid base-phosphate phosphatase (sphinganine 1-phosphatase)	0	0	0	0	0	0	0	0	0	0	0	0	0	0	0	0	0	0	h2o[c] + sph1p[c] -> pi[c] + sphgn[c]	(YJL134W) or (YKR053C)	YJL134W YKR053C		Sphingolipid Metabolism	0	0	1000	0	0		NCD
SBPP2	sphingoid base-phosphate phosphatase (phytosphingosine 1-phosphate)	0	0	0	0	0	0	0	0	0	0	0	0	0	0	0	0	0	0	h2o[c] + psph1p[c] -> pi[c] + psphings[c]	(YKR053C) or (YJL134W)	YJL134W YKR053C		Sphingolipid Metabolism	0	0	1000	0	0		NCD
SERPT	serine C-palmitoyltransferase	0	0	0	0	0	0	0	0	0	0	0	0	0	0	0	0	0	0	h[c] + pmtcoa[c] + ser-L[c] -> 3dsphgn[c] + co2[c] + coa[c]	(YDR062W and YMR296C)	YDR062W YMR296C		Sphingolipid Metabolism	0	0	1000	0	0	2.3.1.50	NCD
SLCBK1	sphingolipid long chain base kinase (sphinganine)	0	0	0	0	0	0	0	0	0	0	0	0	0	0	0	0	0	0	atp[c] + sphgn[c] -> adp[c] + h[c] + sph1p[c]	(YLR260W) or (YOR171C)	YLR260W YOR171C		Sphingolipid Metabolism	0	0	1000	0	0		NCD
SLCBK2	sphingolipid long chain base kinase (phytosphingosine)	0	0	0	0	0	0	0	0	0	0	0	0	0	0	0	0	0	0	atp[c] + psphings[c] -> adp[c] + h[c] + psph1p[c]	(YOR171C) or (YLR260W)	YLR260W YOR171C		Sphingolipid Metabolism	0	0	1000	0	0		NCD
SPHPL	sphinganine phosphate lyase	0	0	0	0	0	0	0	0	0	0	0	0	0	0	0	0	0	0	sph1p[c] -> ethamp[c] + hxdcal[c]	(YDR294C)	YDR294C		Sphingolipid Metabolism	0	0	1000	0	0		NCD
13BGH	Endo-1,3-beta-glucan glucohydrase	0	0	0	0	0	0	0	0	0	0	0	0	0	0	0	0	0	0	13BDglcn[c] + h2o[c] -> glc-D[c]	(YGR282C)	YGR282C		Starch and Sucrose Metabolism	0	0	1000	0	0	3.2.1.58	NCD
13BGHe	Exo-1,3-beta-glucan glucohydrase	0	0	0	0	0	0	0	0	0	0	0	0	0	0	0	0	0	0	13BDglcn[e] + h2o[e] -> glc-D[e]	(YOR190W) or (YDR261C) or (YLR300W)	YDR261C YLR300W YOR190W		Starch and Sucrose Metabolism	0	0	1000	0	0	3.2.1.58	NCD
C14STR	C-14 sterol reductase	0.00208102	0.00206878	0.00205654	0.0020443	0.00203206	0.00201982	0.00200758	0.00199533	0.00198309	0.00197085	0.00195861	0.00194637	0.00193413	0.00192189	0.00190965	0.0018974	0.00188516	0.00187292	44mctr[c] + h[c] + nadph[c] -> 44mzym[c] + nadp[c]	(YNL280C)	YNL280C		Sterol Biosynthesis	0	0	1000	0	0		EC 1.-.-.- NCD
C22STDS	C-22 sterol desaturase (NADP)	0	0	0	0	0	0	0	0	0	0	0	0	0	0	0	0	0	0	ergtrol[c] + h[c] + nadph[c] + o2[c] -> ergtetrol[c] + 2 h2o[c] + nadp[c]	(YMR015C)	YMR015C		Sterol Biosynthesis	0	0	1000	0	0		NCD
C24STRer	C-s24 sterol reductase, endoplamic reticular	0.000662144	0.000658249	0.000654354	0.000650459	0.000646564	0.000642669	0.000638774	0.000634879	0.000630984	0.000627089	0.000623194	0.000619299	0.000615404	0.000611509	0.000607614	0.000603719	0.000599824	0.000595929	ergtetrol[r] + h[r] + nadph[r] -> ergst[r] + nadp[r]	(YGL012W)	YGL012W		Sterol Biosynthesis	0	0	1000	0	0		NCD
C3STDH1	C-3 sterol dehydrogenase (4-methylzymosterol)	0.00208102	0.00206878	0.00205654	0.0020443	0.00203206	0.00201982	0.00200758	0.00199533	0.00198309	0.00197085	0.00195861	0.00194637	0.00193413	0.00192189	0.00190965	0.0018974	0.00188516	0.00187292	4mzym_int1[c] + nad[c] -> 4mzym_int2[c] + co2[c] + h[c] + nadh[c]	(YGL001C)	YGL001C		Sterol Biosynthesis	0	0	1000	0	0	5.3.3.1	NCD
C3STDH2	C-3 sterol dehydrogenase (zymosterol)	0.00208102	0.00206878	0.00205654	0.0020443	0.00203206	0.00201982	0.00200758	0.00199533	0.00198309	0.00197085	0.00195861	0.00194637	0.00193413	0.00192189	0.00190965	0.0018974	0.00188516	0.00187292	nad[c] + zym_int1[c] -> co2[c] + h[c] + nadh[c] + zym_int2[c]	(YGL001C)	YGL001C		Sterol Biosynthesis	0	0	1000	0	0	5.3.3.1	NCD
C3STKR1	C-3 sterol keto reductase (4-methylzymosterol)	0.00208102	0.00206878	0.00205654	0.0020443	0.00203206	0.00201982	0.00200758	0.00199533	0.00198309	0.00197085	0.00195861	0.00194637	0.00193413	0.00192189	0.00190965	0.0018974	0.00188516	0.00187292	4mzym_int2[c] + h[c] + nadph[c] -> 4mzym[c] + nadp[c]	(YLR100W)	YLR100W		Sterol Biosynthesis	0	0	1000	0	0		NCD
C3STKR2	C-3 sterol keto reductase (zymosterol)	0.00208102	0.00206878	0.00205654	0.0020443	0.00203206	0.00201982	0.00200758	0.00199533	0.00198309	0.00197085	0.00195861	0.00194637	0.00193413	0.00192189	0.00190965	0.0018974	0.00188516	0.00187292	h[c] + nadph[c] + zym_int2[c] -> nadp[c] + zymst[c]	(YLR100W)	YLR100W		Sterol Biosynthesis	0	0	1000	0	0		NCD
C4STMO1	C-4 sterol methyl oxidase (4,4-dimethylzymosterol)	0.00208102	0.00206878	0.00205654	0.0020443	0.00203206	0.00201982	0.00200758	0.00199533	0.00198309	0.00197085	0.00195861	0.00194637	0.00193413	0.00192189	0.00190965	0.0018974	0.00188516	0.00187292	44mzym[c] + 3 h[c] + 3 nadph[c] + 3 o2[c] -> 4mzym_int1[c] + 4 h2o[c] + 3 nadp[c]	(YGR060W)	YGR060W		Sterol Biosynthesis	0	0	1000	0	0		EC 1.-.-.- NCD
C4STMO2	C-4 sterol methyl oxidase (4-methylzymosterol)	0.00208102	0.00206878	0.00205654	0.0020443	0.00203206	0.00201982	0.00200758	0.00199533	0.00198309	0.00197085	0.00195861	0.00194637	0.00193413	0.00192189	0.00190965	0.0018974	0.00188516	0.00187292	4mzym[c] + 3 h[c] + 3 nadph[c] + 3 o2[c] -> 4 h2o[c] + 3 nadp[c] + zym_int1[c]	(YGR060W)	YGR060W		Sterol Biosynthesis	0	0	1000	0	0		NCD
C5STDS	C-5 sterol desaturase	0	0	0	0	0	0	0	0	0	0	0	0	0	0	0	0	0	0	epist[c] + h[c] + nadph[c] + o2[c] -> ergtrol[c] + 2 h2o[c] + nadp[c]	(YLR056W)	YLR056W		Sterol Biosynthesis	0	0	1000	0	0		NCD
C8STI	C-8 sterol isomerase	0	0	0	0	0	0	0	0	0	0	0	0	0	0	0	0	0	0	fecost[c] -> epist[c]	(YMR202W)	YMR202W		Sterol Biosynthesis	0	0	1000	0	0		NCD
CHLSTI	cholestenol delta-isomerase, lumped reaction	0.000662144	0.000658249	0.000654354	0.000650459	0.000646564	0.000642669	0.000638774	0.000634879	0.000630984	0.000627089	0.000623194	0.000619299	0.000615404	0.000611509	0.000607614	0.000603719	0.000599824	0.000595929	amet[c] + o2[c] + zymst[c] -> ahcys[c] + ergtetrol[c] + 2 h2o[c] + h[c]				Sterol Biosynthesis	0	0	1000	0	0	5.3.3.5	Lumped reaction (R04804, R04667, R03724, R4763 in KEGG) EC number is for enzyme that catayzes first reaction NCD added o2 to rxn -- needed to create double bond - NCD
DMATT	dimethylallyltranstransferase	0.00416205	0.00413756	0.00411308	0.0040886	0.00406412	0.00403963	0.00401515	0.00399067	0.00396619	0.0039417	0.00391722	0.00389274	0.00386826	0.00384377	0.00381929	0.00379481	0.00377032	0.00374584	dmpp[c] + ipdp[c] -> grdp[c] + ppi[c]	(YJL167W)	YJL167W		Sterol Biosynthesis	0	0	1000	0	0	2.5.1.1	LOCUS:YJL167W#ABBREVIATION:ERG20#ECNUMBERS:2.5.1.1,2.5.1.10#
DPMVD	diphosphomevalonate decarboxylase	0.0124861	0.0124127	0.0123392	0.0122658	0.0121923	0.0121189	0.0120455	0.011972	0.0118986	0.0118251	0.0117517	0.0116782	0.0116048	0.0115313	0.0114579	0.0113844	0.011311	0.0112375	5dpmev[c] + atp[c] -> adp[c] + co2[c] + ipdp[c] + pi[c]	(YNR043W)	YNR043W		Sterol Biosynthesis	0	0	1000	0	0	4.1.1.33	LOCUS:YNR043W#ABBREVIATION:MVD1#ECNUMBERS:4.1.1.33#
GRTT	geranyltranstransferase	0.00416205	0.00413756	0.00411308	0.0040886	0.00406412	0.00403963	0.00401515	0.00399067	0.00396619	0.0039417	0.00391722	0.00389274	0.00386826	0.00384377	0.00381929	0.00379481	0.00377032	0.00374584	grdp[c] + ipdp[c] -> frdp[c] + ppi[c]	(YJL167W)	YJL167W		Sterol Biosynthesis	0	0	1000	0	0	2.5.1.10	LOCUS:YJL167W#ABBREVIATION:ERG20#ECNUMBERS:2.5.1.1,2.5.1.10#
HMGCOAR	Hydroxymethylglutaryl CoA reductase	-0.0124861	-0.0124127	-0.0123392	-0.0122658	-0.0121923	-0.0121189	-0.0120455	-0.011972	-0.0118986	-0.0118251	-0.0117517	-0.0116782	-0.0116048	-0.0115313	-0.0114579	-0.0113844	-0.011311	-0.0112375	coa[c] + mev-R[c] + 2 nadp[c] <=> 2 h[c] + hmgcoa[c] + 2 nadph[c]	(YLR450W) or (YML075C)	YLR450W YML075C		Sterol Biosynthesis	1	-1000	1000	0	0	1.1.1.34	NCD
HMGCOAS	Hydroxymethylglutaryl CoA synthase	-0.0124861	-0.0124127	-0.0123392	-0.0122658	-0.0121923	-0.0121189	-0.0120455	-0.011972	-0.0118986	-0.0118251	-0.0117517	-0.0116782	-0.0116048	-0.0115313	-0.0114579	-0.0113844	-0.011311	-0.0112375	coa[c] + h[c] + hmgcoa[c] <=> aacoa[c] + accoa[c] + h2o[c]	(YML126C)	YML126C		Sterol Biosynthesis	1	-1000	1000	0	0	4.1.3.5	NCD New assignment: EC-2.3.3.10 EC-4.1.3.5 (created 1961, deleted 2002). Enzyme Commission
HMGCOASm	Hydroxymethylglutaryl CoA synthase, mitochondrial	-2.81005e-25	0	0	0	0	0	0	0	0	0	0	0	0	0	0	0	0	0	coa[m] + h[m] + hmgcoa[m] <=> aacoa[m] + accoa[m] + h2o[m]	(YML126C)	YML126C		Sterol Biosynthesis	1	-1000	1000	0	0	4.1.3.5	NCD
IPDDI	isopentenyl-diphosphate D-isomerase	0.00416205	0.00413756	0.00411308	0.0040886	0.00406412	0.00403963	0.00401515	0.00399067	0.00396619	0.0039417	0.00391722	0.00389274	0.00386826	0.00384377	0.00381929	0.00379481	0.00377032	0.00374584	ipdp[c] <=> dmpp[c]	(YPL117C)	YPL117C		Sterol Biosynthesis	1	-1000	1000	0	0	5.3.3.2	LOCUS:YPL117C#ABBREVIATION:IDI1#ECNUMBERS:5.3.3.2#
LNS14DM	cytochrome P450 lanosterol 14-alpha-demethylase (NADP)	0.00208102	0.00206878	0.00205654	0.0020443	0.00203206	0.00201982	0.00200758	0.00199533	0.00198309	0.00197085	0.00195861	0.00194637	0.00193413	0.00192189	0.00190965	0.0018974	0.00188516	0.00187292	2 h[c] + lanost[c] + 3 nadph[c] + 3 o2[c] -> 44mctr[c] + for[c] + 4 h2o[c] + 3 nadp[c]	(YHR007C)	YHR007C		Sterol Biosynthesis	0	0	1000	0	0	1.14.14.1	NCD
LNSTLS	lanosterol synthase	0.00208102	0.00206878	0.00205654	0.0020443	0.00203206	0.00201982	0.00200758	0.00199533	0.00198309	0.00197085	0.00195861	0.00194637	0.00193413	0.00192189	0.00190965	0.0018974	0.00188516	0.00187292	Ssq23epx[c] -> lanost[c]	(YHR072W)	YHR072W		Sterol Biosynthesis	0	0	1000	0	0	5.4.99.7	NCD
MEVK1	mevalonate kinase (atp)	0.0124861	0.0124127	0.0123392	0.0122658	0.0121923	0.0121189	0.0120455	0.011972	0.0118986	0.0118251	0.0117517	0.0116782	0.0116048	0.0115313	0.0114579	0.0113844	0.011311	0.0112375	atp[c] + mev-R[c] -> 5pmev[c] + adp[c] + h[c]	(YMR208W)	YMR208W		Sterol Biosynthesis	0	0	1000	0	0	2.7.1.36	LOCUS:YMR208W#ABBREVIATION:ERG12#ECNUMBERS:2.7.1.36#
MEVK2	mevalonate kinase (ctp)	0	0	0	0	0	0	0	0	0	0	0	0	0	0	0	0	0	0	ctp[c] + mev-R[c] -> 5pmev[c] + cdp[c] + h[c]	(YMR208W)	YMR208W		Sterol Biosynthesis	0	0	1000	0	0	2.7.1.36	NCD
MEVK3	mevalonate kinase (gtp)	0	0	0	0	0	0	0	0	0	0	0	0	0	0	0	0	0	0	gtp[c] + mev-R[c] -> 5pmev[c] + gdp[c] + h[c]	(YMR208W)	YMR208W		Sterol Biosynthesis	0	0	1000	0	0	2.7.1.36	NCD
MEVK4	mevalonate kinase (utp)	0	0	0	0	0	0	0	0	0	0	0	0	0	0	0	0	0	0	mev-R[c] + utp[c] -> 5pmev[c] + h[c] + udp[c]	(YMR208W)	YMR208W		Sterol Biosynthesis	0	0	1000	0	0	2.7.1.36	NCD
PMEVK	phosphomevalonate kinase	0.0124861	0.0124127	0.0123392	0.0122658	0.0121923	0.0121189	0.0120455	0.011972	0.0118986	0.0118251	0.0117517	0.0116782	0.0116048	0.0115313	0.0114579	0.0113844	0.011311	0.0112375	5pmev[c] + atp[c] -> 5dpmev[c] + adp[c]	(YMR220W)	YMR220W		Sterol Biosynthesis	0	0	1000	0	0	2.7.4.2	LOCUS:YMR220W#ABBREVIATION:ERG8#ECNUMBERS:2.7.4.2#
SAM24MT	S-adenosyl-methionine delta-24-sterol-c-methyltransferase	0	0	0	0	0	0	0	0	0	0	0	0	0	0	0	0	0	0	amet[c] + zymst[c] -> ahcys[c] + fecost[c] + h[c]	(YML008C)	YML008C		Sterol Biosynthesis	0	0	1000	0	0	2.1.1.41	NCD
SQLEr	Squalene epoxidase, endoplasmic reticular (NADP)	0.00208102	0.00206878	0.00205654	0.0020443	0.00203206	0.00201982	0.00200758	0.00199533	0.00198309	0.00197085	0.00195861	0.00194637	0.00193413	0.00192189	0.00190965	0.0018974	0.00188516	0.00187292	h[r] + nadph[r] + o2[r] + sql[r] -> Ssq23epx[r] + h2o[r] + nadp[r]	(YGR175C)	YGR175C		Sterol Biosynthesis	0	0	1000	0	0	1.14.99.7	NCD
SQLS	Squalene synthase	0.00208102	0.00206878	0.00205654	0.0020443	0.00203206	0.00201982	0.00200758	0.00199533	0.00198309	0.00197085	0.00195861	0.00194637	0.00193413	0.00192189	0.00190965	0.0018974	0.00188516	0.00187292	2 frdp[c] + h[c] + nadph[c] -> nadp[c] + 2 ppi[c] + sql[c]	(YHR190W)	YHR190W		Sterol Biosynthesis	0	0	1000	0	0	2.5.1.21	This is a lumped reaction: Rxn 1: 2 frdp -&gt; 2 ppi + presqualene diphosphate Rxn 2: presqualene diphosphate + NADPH -&gt; squalene + NADP NCD
AHMMPS	4-amino-5-hydroxymethyl-2-methylpyrimidine synthetase	2.46286e-13	1.82106e-13	6.83235e-14	7.378e-14	2.17011e-13	1.82256e-13	2.98673e-13	1.67812e-13	-3.97044e-14	1.70047e-13	0	8.90344e-14	1.1693e-13	3.57127e-13	1.01608e-13	8.50221e-14	9.29648e-14	-1.96693e-14	air[c] + 2 h[c] -> 4ahmmp[c] + gcald[c] + pi[c]				Thiamine Metabolism	0	0	1000	0	0		Reaction stoichiometry unknown
HETZK	hydroxyethylthiazole kinase	-1.49516e-26	0	0	0	0	0	0	0	0	0	0	0	0	0	0	0	0	0	4mhetz[c] + atp[c] -> 4mpetz[c] + adp[c] + h[c]	(YPL214C)	YPL214C		Thiamine Metabolism	0	0	1000	0	0	2.7.1.50	LOCUS:YPL214C#ABBREVIATION:THI6#ECNUMBERS:2.5.1.3,2.7.1.50#
HMPK1	hydroxymethylpyrimidine kinase (ATP)	0	0	0	0	0	0	0	0	0	0	0	0	0	0	0	0	0	0	4ahmmp[c] + atp[c] -> 4ampm[c] + adp[c] + h[c]	(YOL055C) or (YPL258C) or (YPR121W)	YOL055C YPL258C YPR121W		Thiamine Metabolism	0	0	1000	0	0	2.7.1.49	LOCUS:YPL258C#ABBREVIATION:THI21#
PMPK	phosphomethylpyrimidine kinase	0	0	0	0	0	0	0	0	0	0	0	0	0	0	0	0	0	0	4ampm[c] + atp[c] -> 2mahmp[c] + adp[c]	(YPL258C) or (YOL055C)	YOL055C YPL258C		Thiamine Metabolism	0	0	1000	0	0	2.7.4.7	LOCUS:YPL258C#ABBREVIATION:THI21#
THMDPe	thiamin diphosphatase, extracellular	0	0	0	0	0	0	0	0	0	0	0	0	0	0	0	0	0	0	2 h2o[e] + thmpp[e] -> h[e] + 2 pi[e] + thm[e]	(YBR092C)	YBR092C		Thiamine Metabolism	0	0	1000	0	1	3.1.3.2	NCD
THMP	thiamin phosphatase	0	0	0	0	0	0	0	0	0	0	0	0	0	0	0	0	0	0	h2o[c] + thmmp[c] -> pi[c] + thm[c]				Thiamine Metabolism	0	0	1000	0	0		EC 3.1.3.- NCD
THMPe	thiamin phosphatase, extracellular	0	0	0	0	0	0	0	0	0	0	0	0	0	0	0	0	0	0	h2o[e] + thmmp[e] -> pi[e] + thm[e]	(YBR092C)	YBR092C		Thiamine Metabolism	0	0	1000	0	0	3.1.3.2	NCD
THZPSN1_SC	thiazole phosphate synthesis (xylulose 5-phosphate), yeast-specific	0	0	0	0	0	0	0	0	0	0	0	0	0	0	0	0	0	0	achms[c] + cys-L[c] + gly[c] + h[c] + xu5p-D[c] -> 4abut[c] + 4mpetz[c] + ac[c] + co2[c] + 3 h2o[c] + nh4[c] + pyr[c]				Thiamine Metabolism	0	0	1000	0	0		taken from Hohmann et al Biochim Biophys 1385(2) 1998.Yeast uses glycine and a 2-pentulose 5-phosphate as substrates, whereas plants and bacteria use 1-deoxy-2-pentulose-5-phosphate and tyrosine. NCD
THZPSN2_SC	thiazole phosphate synthesis (ribose 5-phosphate), yeast-specifc	0	0	0	0	0	0	0	0	0	0	0	0	0	0	0	0	0	0	achms[c] + cys-L[c] + gly[c] + h[c] + r5p[c] -> 4abut[c] + 4mpetz[c] + ac[c] + co2[c] + 3 h2o[c] + nh4[c] + pyr[c]				Thiamine Metabolism	0	0	1000	0	0		taken from Hohmann et al Biochim Biophys 1385(2) 1998.Yeast uses glycine and a 2-pentulose 5-phosphate as substrates, whereas plants and bacteria use 1-deoxy-2-pentulose-5-phosphate and tyrosine. NCD
TMDPK	thiamine diphosphokinase	0	0	0	0	0	0	0	0	0	0	0	0	0	0	0	0	0	0	atp[c] + thm[c] -> amp[c] + h[c] + thmpp[c]	(YOR143C)	YOR143C		Thiamine Metabolism	0	0	1000	0	0	2.7.6.2	LOCUS:YOR143C#ABBREVIATION:THI80#ECNUMBERS:2.7.6.2#
TMDPPK	thiamine-diphosphate kinase	0	0	0	0	0	0	0	0	0	0	0	0	0	0	0	0	0	0	atp[c] + thmpp[c] -> adp[c] + thmtp[c]	(YOR143C)	YOR143C		Thiamine Metabolism	0	0	1000	0	0	2.7.4.15	also EC 2.7.6.2 - NCD
TMN	thiaminase	-2.46286e-13	-1.82106e-13	-6.83235e-14	-7.378e-14	-2.17011e-13	-1.82256e-13	-2.98673e-13	-1.67812e-13	3.97044e-14	-1.70047e-13	0	-8.90344e-14	-1.1693e-13	-3.57127e-13	-1.01608e-13	-8.50221e-14	-9.29648e-14	1.96693e-14	h2o[c] + thm[c] -> 4ahmmp[c] + 4mhetz[c] + h[c]				Thiamine Metabolism	0	0	1000	0	0	3.5.99.2	none
TMPKr	thiamine-phosphate kinase	0	0	0	0	0	0	0	0	0	0	0	0	0	0	0	0	0	0	atp[c] + thmmp[c] <=> adp[c] + thmpp[c]				Thiamine Metabolism	1	-1000	1000	0	0	2.7.4.16	JLR
TMPPP	thiamine-phosphate diphosphorylase	0	0	0	0	0	0	0	0	0	0	0	0	0	0	0	0	0	0	2mahmp[c] + 4mpetz[c] + h[c] -> ppi[c] + thmmp[c]	(YPL214C)	YPL214C		Thiamine Metabolism	0	0	1000	0	0	2.5.1.3	LOCUS:YPL214C#ABBREVIATION:THI6#ECNUMBERS:2.5.1.3,2.7.1.50#
4HTHRS	4-Hydroxy-L-threonine synthase	0	0	0	0	0	0	0	0	0	0	0	0	0	0	0	0	0	0	h2o[c] + phthr[c] -> 4hthr[c] + pi[c]	(YCR053W)	YCR053W		Threonine and Lysine Metabolism	0	0	1000	0	0		JLR
AASAD1	L-aminoadipate-semialdehyde dehydrogenase (NADPH)	0	0	0	0	0	0	0	0	0	0	0	0	0	0	0	0	0	0	L2aadp[c] + atp[c] + h[c] + nadph[c] -> L2aadp6sa[c] + amp[c] + nadp[c] + ppi[c]	(YBR115C and YGL154C)	YBR115C YGL154C		Threonine and Lysine Metabolism	0	0	1000	0	0	1.2.1.31	NCD
AASAD2	L-aminoadipate-semialdehyde dehydrogenase (NADH)	0.270722	0.26913	0.267537	0.265945	0.264352	0.26276	0.261167	0.259575	0.257982	0.25639	0.254797	0.253205	0.251612	0.25002	0.248427	0.246835	0.245242	0.24365	L2aadp[c] + atp[c] + h[c] + nadh[c] -> L2aadp6sa[c] + amp[c] + nad[c] + ppi[c]	(YBR115C and YGL154C)	YBR115C YGL154C		Threonine and Lysine Metabolism	0	0	1000	0	0	1.2.1.31	NCD
AATA	2-aminoadipate transaminase	0.270722	0.26913	0.267537	0.265945	0.264352	0.26276	0.261167	0.259575	0.257982	0.25639	0.254797	0.253205	0.251612	0.25002	0.248427	0.246835	0.245242	0.24365	2oxoadp[c] + glu-L[c] <=> L2aadp[c] + akg[c]				Threonine and Lysine Metabolism	1	-1000	1000	0	0	2.6.1.39	NCD
HACNHm	homoacontinate hydratase, mitochondrial	0.270722	0.26913	0.267537	0.265945	0.264352	0.26276	0.261167	0.259575	0.257982	0.25639	0.254797	0.253205	0.251612	0.25002	0.248427	0.246835	0.245242	0.24365	b124tc[m] + h2o[m] <=> hicit[m]	(YDR234W)	YDR234W		Threonine and Lysine Metabolism	1	-1000	1000	0	0	4.2.1.36	NCD
HICITDm	homoisocitrate dehydrogenase	0.270722	0.26913	0.267537	0.265945	0.264352	0.26276	0.261167	0.259575	0.257982	0.25639	0.254797	0.253205	0.251612	0.25002	0.248427	0.246835	0.245242	0.24365	hicit[m] + nad[m] <=> h[m] + nadh[m] + oxag[m]	(YIL094C)	YIL094C		Threonine and Lysine Metabolism	1	-1000	1000	0	0	1.1.1.155	NCD
LYSTRS	Lysyl-tRNA synthetase	0	0	0	0	0	0	0	0	0	0	0	0	0	0	0	0	0	0	atp[c] + lys-L[c] + trnalys[c] -> amp[c] + lystrna[c] + ppi[c]	(YDR037W)	YDR037W		Threonine and Lysine Metabolism	0	0	1000	0	0	6.1.1.6	LOCUS:YDR037W#ABBREVIATION:KRS1#ECNUMBERS:6.1.1.6#
LYSTRSm	Lysyl-tRNA synthetase, mitochondrial	0	0	0	0	0	0	0	0	0	0	0	0	0	0	0	0	0	0	atp[m] + lys-L[m] + trnalys[m] -> amp[m] + lystrna[m] + ppi[m]	(YNL073W)	YNL073W		Threonine and Lysine Metabolism	0	0	1000	0	0	6.1.1.6	NCD
MCITDm	2-methylcitrate dehydratase, mitochondrial	0.270722	0.26913	0.267537	0.265945	0.264352	0.26276	0.261167	0.259575	0.257982	0.25639	0.254797	0.253205	0.251612	0.25002	0.248427	0.246835	0.245242	0.24365	hcit[m] <=> b124tc[m] + h2o[m]				Threonine and Lysine Metabolism	1	-1000	1000	0	0	4.2.1.79	NCD
OXAGm	non-enzymatic reaction	0.270722	0.26913	0.267537	0.265945	0.264352	0.26276	0.261167	0.259575	0.257982	0.25639	0.254797	0.253205	0.251612	0.25002	0.248427	0.246835	0.245242	0.24365	h[m] + oxag[m] <=> 2oxoadp[m] + co2[m]				Threonine and Lysine Metabolism	1	-1000	1000	0	0		not sure what to name this NCD
SACCD1	saccharopine dehydrogenase (NADP, L-glutamate forming)	0.270722	0.26913	0.267537	0.265945	0.264352	0.26276	0.261167	0.259575	0.257982	0.25639	0.254797	0.253205	0.251612	0.25002	0.248427	0.246835	0.245242	0.24365	L2aadp6sa[c] + glu-L[c] + h[c] + nadph[c] <=> h2o[c] + nadp[c] + saccrp-L[c]	(YNR050C)	YNR050C		Threonine and Lysine Metabolism	1	-1000	1000	0	0	1.5.1.10	NCD
SACCD2	saccharopine dehydrogenase (NAD, L-lysine forming)	0.270722	0.26913	0.267537	0.265945	0.264352	0.26276	0.261167	0.259575	0.257982	0.25639	0.254797	0.253205	0.251612	0.25002	0.248427	0.246835	0.245242	0.24365	h2o[c] + nad[c] + saccrp-L[c] <=> akg[c] + h[c] + lys-L[c] + nadh[c]	(YIR034C)	YIR034C		Threonine and Lysine Metabolism	1	-1000	1000	0	0	1.5.1.7	NCD
THRA	Threonine aldolase	0.363328	0.361191	0.359053	0.356916	0.354779	0.352642	0.350504	0.348367	0.34623	0.344093	0.341956	0.339818	0.337681	0.335544	0.333407	0.331269	0.329132	0.326995	acald[c] + gly[c] -> thr-L[c]	(YEL046C)	YEL046C		Threonine and Lysine Metabolism	0	0	1000	0	0	4.1.2.5	NCD
THRD_L	L-threonine deaminase	0	0	0	0	0	0	0	0	0	0	0	0	0	0	0	0	0	0	thr-L[c] -> 2obut[c] + nh4[c]	(YCL064C) or (YKL218C)	YCL064C YKL218C		Threonine and Lysine Metabolism	0	0	1000	0	0	4.3.1.19	Previous EC number: 4.2.1.16. New EC number 4.3.1.19. Can&apos;t enter this....
THRD_Lm	L-threonine deaminase, mitochondrial	0.182279	0.181207	0.180134	0.179062	0.17799	0.176918	0.175845	0.174773	0.173701	0.172629	0.171556	0.170484	0.169412	0.16834	0.167268	0.166195	0.165123	0.164051	thr-L[m] -> 2obut[m] + nh4[m]	(YER086W)	YER086W		Threonine and Lysine Metabolism	0	0	1000	0	0	4.3.1.19	NCD
THRS	threonine synthase	0	0	0	0	0	0	0	0	0	0	0	0	0	0	0	0	0	0	h2o[c] + phom[c] -> pi[c] + thr-L[c]	(YCR053W)	YCR053W		Threonine and Lysine Metabolism	0	0	1000	0	0	4.2.3.1	LOCUS:YCR053W#ABBREVIATION:THR4#ECNUMBERS:4.2.99.2#
THRTRS	Threonyl-tRNA synthetase	0	0	0	0	0	0	0	0	0	0	0	0	0	0	0	0	0	0	atp[c] + thr-L[c] + trnathr[c] -> amp[c] + ppi[c] + thrtrna[c]	(YIL078W)	YIL078W		Threonine and Lysine Metabolism	0	0	1000	0	0	6.1.1.3	LOCUS:YIL078W#ABBREVIATION:THS1#ECNUMBERS:6.1.1.3#
THRTRSm	threonyl-tRNA synthetase, mitochondrial	0	0	0	0	0	0	0	0	0	0	0	0	0	0	0	0	0	0	atp[m] + thr-L[m] + trnathr[m] -> amp[m] + ppi[m] + thrtrna[m]	(YKL194C)	YKL194C		Threonine and Lysine Metabolism	0	0	1000	0	0	6.1.1.3	NCD
6PGLter	6-phospho-D-glucono-1,5-lactone endoplasmic reticular transport via diffusion	-0.00274317	-0.00272703	-0.00271089	-0.00269476	-0.00267862	-0.00266249	-0.00264635	-0.00263021	-0.00261408	-0.00259794	-0.0025818	-0.00256567	-0.00254953	-0.0025334	-0.00251726	-0.00250112	-0.00248499	-0.00246885	6pgl[c] <=> 6pgl[r]				Transport, Endoplasmic Reticular	1	-1000	1000	0	0		NCD
DOLPt2er	dolichol phosphate endoplasmic reticular transport via proton symport	-0.764209	-0.759713	-0.755218	-0.750723	-0.746227	-0.741732	-0.737236	-0.732741	-0.728246	-0.72375	-0.719255	-0.71476	-0.710264	-0.705769	-0.701274	-0.696778	-0.692283	-0.687788	dolp[c] + h[c] <=> dolp[r] + h[r]				Transport, Endoplasmic Reticular	1	-1000	1000	0	0		NCD
ERGSTter	ergosterol endoplasmic reticular transport	0.000662144	0.000658249	0.000654354	0.000650459	0.000646564	0.000642669	0.000638774	0.000634879	0.000630984	0.000627089	0.000623194	0.000619299	0.000615404	0.000611509	0.000607614	0.000603719	0.000599824	0.000595929	ergst[r] <=> ergst[c]				Transport, Endoplasmic Reticular	1	-1000	1000	0	0		NCD
ERGTETROLter	Ergosta-5,6,22,24,(28)-tetraen-3beta-ol endoplamic reticular transport	0.000662144	0.000658249	0.000654354	0.000650459	0.000646564	0.000642669	0.000638774	0.000634879	0.000630984	0.000627089	0.000623194	0.000619299	0.000615404	0.000611509	0.000607614	0.000603719	0.000599824	0.000595929	ergtetrol[c] <=> ergtetrol[r]				Transport, Endoplasmic Reticular	1	-1000	1000	0	0		NCD
G6Pter	glucose 6-phosphate endoplasmic reticular transport via diffusion	0.00274317	0.00272703	0.00271089	0.00269476	0.00267862	0.00266249	0.00264635	0.00263021	0.00261408	0.00259794	0.0025818	0.00256567	0.00254953	0.0025334	0.00251726	0.00250112	0.00248499	0.00246885	g6p[c] <=> g6p[r]				Transport, Endoplasmic Reticular	1	-1000	1000	0	0		NCD
H2Oter	H2O endoplasmic reticulum transport	-0.00208102	-0.00206878	-0.00205654	-0.0020443	-0.00203206	-0.00201982	-0.00200758	-0.00199533	-0.00198309	-0.00197085	-0.00195861	-0.00194637	-0.00193413	-0.00192189	-0.00190965	-0.0018974	-0.00188516	-0.00187292	h2o[c] <=> h2o[r]				Transport, Endoplasmic Reticular	1	-1000	1000	0	0		NCD
MANNANter	mannan endoplasmic reticulum transport via diffusion	-0.764209	-0.759713	-0.755218	-0.750723	-0.746227	-0.741732	-0.737236	-0.732741	-0.728246	-0.72375	-0.719255	-0.71476	-0.710264	-0.705769	-0.701274	-0.696778	-0.692283	-0.687788	mannan[c] <=> mannan[r]				Transport, Endoplasmic Reticular	1	-1000	1000	0	0		NCD
O2ter	O2 transport, endoplasmic reticulum	0.00208102	0.00206878	0.00205654	0.0020443	0.00203206	0.00201982	0.00200758	0.00199533	0.00198309	0.00197085	0.00195861	0.00194637	0.00193413	0.00192189	0.00190965	0.0018974	0.00188516	0.00187292	o2[c] <=> o2[r]				Transport, Endoplasmic Reticular	1	-1000	1000	0	0		NCD
SQ23EPXter	Squalene-2,3-epoxide endoplamic reticular transport	0.00208102	0.00206878	0.00205654	0.0020443	0.00203206	0.00201982	0.00200758	0.00199533	0.00198309	0.00197085	0.00195861	0.00194637	0.00193413	0.00192189	0.00190965	0.0018974	0.00188516	0.00187292	Ssq23epx[r] <=> Ssq23epx[c]				Transport, Endoplasmic Reticular	1	-1000	1000	0	0		NCD
SQLter	squalene endoplamic reticular transport	0.00208102	0.00206878	0.00205654	0.0020443	0.00203206	0.00201982	0.00200758	0.00199533	0.00198309	0.00197085	0.00195861	0.00194637	0.00193413	0.00192189	0.00190965	0.0018974	0.00188516	0.00187292	sql[c] <=> sql[r]				Transport, Endoplasmic Reticular	1	-1000	1000	0	0		NCD
5AOPt2	5-Aminolevulinate transport in via proton symport	0	0	0	0	0	0	0	0	0	0	0	0	0	0	0	0	0	0	5aop[e] + h[e] -> 5aop[c] + h[c]	(YDL210W)	YDL210W		Transport, Extracellular	0	0	1000	0	0		NCD
8AONNt2	8-Amino-7-oxononanoate reversible transport via proton symport	0	0	0	0	0	0	0	0	0	0	0	0	0	0	0	0	0	0	8aonn[e] + h[e] <=> 8aonn[c] + h[c]				Transport, Extracellular	1	-1000	1000	0	0		NCD
ABTt	L-arabinitol transport via passive diffusion	0	0	0	0	0	0	0	0	0	0	0	0	0	0	0	0	0	0	abt[e] <=> abt[c]				Transport, Extracellular	1	-1000	1000	0	0		NCD
ABUTt2	4-aminobutyrate transport in via proton symport	0	0	0	0	0	0	0	0	0	0	0	0	0	0	0	0	0	0	4abut[e] + h[e] -> 4abut[c] + h[c]	(YOR348C) or (YDL210W)	YDL210W YOR348C		Transport, Extracellular	0	0	1000	0	0		LOCUS:YDL210W#ABBREVIATION:UGA4#
ACALDt	acetaldehyde reversible transport	4.44089e-16	0	0	4.44089e-16	0	-4.44089e-16	0	-4.44089e-16	0	0	4.44089e-16	0	0	2.22045e-16	0	2.22045e-16	0	0	acald[e] <=> acald[c]				Transport, Extracellular	1	-1000	1000	0	0		NCD
ACt2r	acetate reversible transport via proton symport	0	0	0	0	0	0	0	0	0	0	0	0	0	0	0	0	0	0	ac[e] + h[e] <=> ac[c] + h[c]	(YCR032W)	YCR032W		Transport, Extracellular	1	-1000	1000	0	0		NCD
ADEt2	adenine transport in via proton symport	0	0	0	0	0	0	0	0	0	0	0	0	0	0	0	0	0	0	ade[e] + h[e] -> ade[c] + h[c]	(YER060W-A) or (YER056C) or (YGL186C) or (YER060W)	YER056C YER060W YER060W-A YGL186C		Transport, Extracellular	0	0	1000	0	0		LOCUS:YGL186C#
ADNt2	adenosine transport in via proton symport	0	0	0	0	0	0	0	0	0	0	0	0	0	0	0	0	0	0	adn[e] + h[e] -> adn[c] + h[c]				Transport, Extracellular	0	0	1000	0	0		none
AKGMAL	alpha-ketoglutarate/malate transporter	-1000	-1000	-1000	-1000	-1000	-1000	-1000	-1000	-1000	-1000	-1000	-1000	-1000	-1000	-1000	-1000	-1000	-1000	akg[c] + mal-L[e] <=> akg[e] + mal-L[c]				Transport, Extracellular	1	-1000	1000	0	0		NCD
AKGt2r	2-oxoglutarate reversible transport via symport	-1000	-1000	-1000	-1000	-1000	-1000	-1000	-1000	-1000	-1000	-1000	-1000	-1000	-1000	-1000	-1000	-1000	-1000	akg[e] + h[e] <=> akg[c] + h[c]				Transport, Extracellular	1	-1000	1000	0	0		NCD
ALAt2r	L-alanine reversible transport via proton symport	0	0	0	0	0	0	0	0	0	0	0	0	0	0	0	0	0	0	ala-L[e] + h[e] <=> ala-L[c] + h[c]	(YOL020W) or (YKR039W) or (YCL025C) or (YPL265W) or (YOR348C)	YCL025C YKR039W YOL020W YOR348C YPL265W		Transport, Extracellular	1	-1000	1000	0	0		NCD
ALLTNti	allantoin irreversible uniport	0	0	0	0	0	0	0	0	0	0	0	0	0	0	0	0	0	0	alltn[e] -> alltn[c]	(YIR028W)	YIR028W		Transport, Extracellular	0	0	1000	0	0		NCD
ALLTTti	allantoate irreversible uniport	0	0	0	0	0	0	0	0	0	0	0	0	0	0	0	0	0	0	alltt[e] -> alltt[c]	(YJR152W)	YJR152W		Transport, Extracellular	0	0	1000	0	0		NCD
AMETt2	S-adenosyl-L-methionine transport in via proton symport	0	0	0	0	0	0	0	0	0	0	0	0	0	0	0	0	0	0	amet[e] + h[e] -> amet[c] + h[c]	(YPL274W)	YPL274W		Transport, Extracellular	0	0	1000	0	0		NCD
ARAB_Dt	D-arabinose reversible transport	0	0	0	0	0	0	0	0	0	0	0	0	0	0	0	0	0	0	arab-D[e] <=> arab-D[c]				Transport, Extracellular	1	-1000	1000	0	0		NCD
ARAB_Lt	L-arabinoase extracellular transport	0	0	0	0	0	0	0	0	0	0	0	0	0	0	0	0	0	0	arab-L[e] <=> arab-L[c]				Transport, Extracellular	1	-1000	1000	0	0		NCD
ARGt2r	L-arganine reversible transport via proton symport	0	0	0	0	0	0	0	0	0	0	0	0	0	0	0	0	0	0	arg-L[e] + h[e] <=> arg-L[c] + h[c]	(YKR039W) or (YNL270C) or (YEL063C)	YEL063C YKR039W YNL270C		Transport, Extracellular	1	-1000	1000	0	0		NCD
ASNt2r	L-asparagine reversible transport via proton symport	0	0	0	0	0	0	0	0	0	0	0	0	0	0	0	0	0	0	asn-L[e] + h[e] <=> asn-L[c] + h[c]	(YPL265W) or (YKR039W) or (YDR508C) or (YCL025C)	YCL025C YDR508C YKR039W YPL265W		Transport, Extracellular	1	-1000	1000	0	0		NCD
ASPt2r	L-aspartate reversible transport via proton symport	0	0	0	0	0	0	0	0	0	0	0	0	0	0	0	0	0	0	asp-L[e] + h[e] <=> asp-L[c] + h[c]	(YFL055W) or (YPL265W) or (YKR039W)	YFL055W YKR039W YPL265W		Transport, Extracellular	1	-1000	1000	0	0		NCD
ATPS	ATPase, cytosolic	5.35681	5.42765	5.49849	5.56934	5.64018	5.71102	5.78186	5.8527	5.92355	5.99439	6.06523	6.13607	6.20692	6.27776	6.3486	6.41944	6.49029	6.56113	atp[c] + h2o[c] -> adp[c] + h[e] + pi[c]	(YPL036W and YCR024C-A and YEL017C-A) or (YGL008C and YCR024C-A and YEL017C-A)	YCR024C-A YEL017C-A YGL008C YPL036W		Transport, Extracellular	0	0	1000	0	0	3.6.3.6	IF
BTNt2i	Biotin uptake	0	0	0	0	0	0	0	0	0	0	0	0	0	0	0	0	0	0	btn[e] + h[e] -> btn[c] + h[c]	(YGR065C) or (YNR056C)	YGR065C YNR056C		Transport, Extracellular	0	0	1000	0	0		NCD
CHLt2	choline transport via proton symport	0	0	0	0	0	0	0	0	0	0	0	0	0	0	0	0	0	0	chol[e] + h[e] -> chol[c] + h[c]	(YGL077C)	YGL077C		Transport, Extracellular	0	0	1000	0	0		LOCUS:YGL077C#ABBREVIATION:HNM1#
CITt2r	citrate reversible transport via symport	0	0	0	0	0	0	0	0	0	0	0	0	0	0	0	0	0	0	cit[e] + h[e] <=> cit[c] + h[c]				Transport, Extracellular	1	-1000	1000	0	0		NCD
CO2t	CO2 transporter via diffusion	-24.4176	-24.2175	-24.0174	-23.8173	-23.6172	-23.4171	-23.217	-23.0169	-22.8168	-22.6167	-22.4166	-22.2165	-22.0164	-21.8163	-21.6162	-21.4161	-21.216	-21.0159	co2[e] <=> co2[c]				Transport, Extracellular	1	-1000	1000	0	0		tv renamed from CO2TPr to CO2t NCD
CRNt	L-carnitine reversible transport	-2.22045e-16	-2.22045e-16	0	-2.22045e-16	0	-2.22045e-16	-2.22045e-16	-2.22045e-16	0	0	-4.44089e-16	0	0	0	0	0	0	0	crn[e] <=> crn[c]	(YBR132C)	YBR132C		Transport, Extracellular	1	-1000	1000	0	0		NCD
CSNt2	cytosine transport in via proton symport	0	0	0	0	0	0	0	0	0	0	0	0	0	0	0	0	0	0	csn[e] + h[e] -> csn[c] + h[c]	(YGL186C) or (YER060W-A) or (YER060W) or (YER056C)	YER056C YER060W YER060W-A YGL186C		Transport, Extracellular	0	0	1000	0	0		LOCUS:YGL186C#
CYSt2r	L-cysteine reversible transport via proton symport	0	0	0	0	0	0	0	0	0	0	0	0	0	0	0	0	0	0	cys-L[e] + h[e] <=> cys-L[c] + h[c]	(YOL020W) or (YDR046C) or (YKR039W) or (YBR068C) or (YDR508C) or (YBR069C)	YBR068C YBR069C YDR046C YDR508C YKR039W YOL020W		Transport, Extracellular	1	-1000	1000	0	0		NCD
CYTDt2	cytidine transport in via proton symport	0	0	0	0	0	0	0	0	0	0	0	0	0	0	0	0	0	0	cytd[e] + h[e] -> cytd[c] + h[c]				Transport, Extracellular	0	0	1000	0	0		none
DADNt2	deoxyadenosine transport in via proton symport	0	0	0	0	0	0	0	0	0	0	0	0	0	0	0	0	0	0	dad-2[e] + h[e] -> dad-2[c] + h[c]				Transport, Extracellular	0	0	1000	0	0		none
DANNt2	7,8-Diaminononanoate reversible transport via proton symport	0	0	0	0	0	0	0	0	0	0	0	0	0	0	0	0	0	0	dann[e] + h[e] <=> dann[c] + h[c]				Transport, Extracellular	1	-1000	1000	0	0		NCD
DCYTt2	deoxycytidine transport in via proton symport	0	0	0	0	0	0	0	0	0	0	0	0	0	0	0	0	0	0	dcyt[e] + h[e] -> dcyt[c] + h[c]				Transport, Extracellular	0	0	1000	0	0		none
DGSNt2	deoxyguanosine transport in via proton symport	0	0	0	0	0	0	0	0	0	0	0	0	0	0	0	0	0	0	dgsn[e] + h[e] -> dgsn[c] + h[c]				Transport, Extracellular	0	0	1000	0	0		none
DINSt2	deoxyinosine transport in via proton symport	0	0	0	0	0	0	0	0	0	0	0	0	0	0	0	0	0	0	din[e] + h[e] -> din[c] + h[c]				Transport, Extracellular	0	0	1000	0	0		none
DTTPt	dTTP reversible uniport	0	0	0	0	0	0	0	0	0	0	0	0	0	0	0	0	0	0	dttp[e] <=> dttp[c]				Transport, Extracellular	1	-1000	1000	0	0		NCD
DURIt2	deoxyuridine transport in via proton symport	0	0	0	0	0	0	0	0	0	0	0	0	0	0	0	0	0	0	duri[e] + h[e] -> duri[c] + h[c]				Transport, Extracellular	0	0	1000	0	0		none
ERGSTt	ergosterol reversible transport	0	-1.0842e-19	1.0842e-19	-1.0842e-19	0	0	-1.0842e-19	-1.0842e-19	1.0842e-19	0	0	0	0	1.0842e-19	0	0	-1.0842e-19	1.0842e-19	ergst[e] <=> ergst[c]	(YOR011W)	YOR011W		Transport, Extracellular	1	-1000	1000	0	0		NCD
ETOHt	ethanol reversible transport	-3.79613e-23	3.19811e-29	-9.04276e-31	5.31336e-29	2.97472e-28	-8.76515e-29	0	2.13207e-29	0	2.13207e-29	-6.32913e-23	0	0	0	0	0	0	0	etoh[e] <=> etoh[c]				Transport, Extracellular	1	-1000	1000	0	0		NCD
FORt	formate transport via diffusion	-4.57533e-16	5.22239e-15	-2.46721e-15	3.05572e-15	-6.20597e-16	3.35712e-15	4.42354e-17	1.97758e-15	-7.15573e-16	1.93292e-15	-1.71261e-15	1.3507e-15	-2.13544e-15	2.82218e-15	-2.18011e-15	7.20344e-16	1.3726e-16	-1.62847e-16	for[e] <=> for[c]				Transport, Extracellular	1	-1000	1000	0	0		tv renamed from FORTR to FORt NCD
FRUt2	D-fructose transport in via proton symport	0	0	0	0	0	0	0	0	0	0	0	0	0	0	0	0	0	0	fru[e] + h[e] -> fru[c] + h[c]	(YJR158W) or (YHR096C) or (YOL156W) or (YNR072W) or (YDR345C) or (YDR343C) or (YFL011W) or (YJL219W) or (YJL214W) or (YMR011W) or (YHR094C) or (YEL069C) or (YDR342C) or (YHR092C) or (YDL245C)	YDL245C YDR342C YDR343C YDR345C YEL069C YFL011W YHR092C YHR094C YHR096C YJL214W YJL219W YJR158W YMR011W YNR072W YOL156W		Transport, Extracellular	0	0	1000	0	0		NCD
FUMt2r	fumarate reversible transport via symport	-0.4	-0.5	-0.6	-0.7	-0.8	-0.9	-1	-1.1	-1.2	-1.3	-1.4	-1.5	-1.6	-1.7	-1.8	-1.9	-2	-2.1	fum[e] + h[e] <=> fum[c] + h[c]				Transport, Extracellular	1	-1000	1000	0	0		NCD
GALt2	D-galactose transport in via proton symport	0	0	0	0	0	0	0	0	0	0	0	0	0	0	0	0	0	0	gal[e] + h[e] -> gal[c] + h[c]	(YDR536W) or (YNL318C) or (YLR081W) or (YOL156W) or (YFL011W) or (YJL219W)	YDR536W YFL011W YJL219W YLR081W YNL318C YOL156W		Transport, Extracellular	0	0	1000	0	0		LOCUS:YLR081W#ABBREVIATION:GAL2#
GAM6Pt	D-glucosamine 6-phosphate reversible uniport	0	0	0	0	0	0	0	0	0	0	0	0	0	0	0	0	0	0	gam6p[e] <=> gam6p[c]				Transport, Extracellular	1	-1000	1000	0	0		NCD
GCALDt	Glycoaldehydye reversible transport	0	0	0	1.26218e-29	2.52435e-29	0	-5.04871e-29	0	6.31089e-30	2.52435e-29	1.46369e-13	-1.26218e-29	-2.52435e-29	-5.04871e-29	-1.26218e-29	0	-1.26218e-29	-3.15544e-30	gcald[e] <=> gcald[c]				Transport, Extracellular	1	-1000	1000	0	0		NCD
GLCt1	glucose transport (uniport)	10	10	10	10	10	10	10	10	10	10	10	10	10	10	10	10	10	10	glc-D[e] -> glc-D[c]	(YEL069C) or (YMR011W) or (YOL156W) or (YDL245C) or (YFL011W) or (YJL219W) or (YDR345C) or (YLR081W) or (YDR342C) or (YDR343C) or (YJR158W) or (YHR092C) or (YDR536W) or (YJL214W) or (YHR096C) or (YNR072W) or (YHR094C)	YDL245C YDR342C YDR343C YDR345C YDR536W YEL069C YFL011W YHR092C YHR094C YHR096C YJL214W YJL219W YJR158W YLR081W YMR011W YNR072W YOL156W		Transport, Extracellular	0	0	1000	0	0		LOCUS:YLR081W#ABBREVIATION:GAL2#
GLNt2r	L-glutamine reversible transport via proton symport	0	0	0	0	0	0	0	0	0	0	0	0	0	0	0	0	0	0	gln-L[e] + h[e] <=> gln-L[c] + h[c]	(YDR508C) or (YCL025C) or (YKR039W) or (YPL265W)	YCL025C YDR508C YKR039W YPL265W		Transport, Extracellular	1	-1000	1000	0	0		NCD
GLUt2r	L-glutamate transport via proton symport, reversible	0	0	0	0	0	0	0	0	0	0	0	0	0	0	0	0	0	0	glu-L[e] + h[e] <=> glu-L[c] + h[c]	(YCL025C) or (YFL055W) or (YKR039W) or (YDR536W) or (YPL265W)	YCL025C YDR536W YFL055W YKR039W YPL265W		Transport, Extracellular	1	-1000	1000	0	0		NCD
GLYCt	glycerol transport via channel	0	-1.58769e-24	-1.39003e-24	-1.63432e-24	-1.46008e-24	-1.58049e-24	-1.50958e-24	-1.48845e-24	-1.48976e-24	-1.47154e-24	0	0	0	0	0	0	0	0	glyc[c] <=> glyc[e]	(YLL043W)	YLL043W		Transport, Extracellular	1	-1000	1000	0	0		NCD
GLYt2r	glycine reversible transport via proton symport	0	0	0	0	0	0	0	0	0	0	0	0	0	0	0	0	0	0	gly[e] + h[e] <=> gly[c] + h[c]	(YPL265W) or (YKR039W) or (YOR348C) or (YOL020W)	YKR039W YOL020W YOR348C YPL265W		Transport, Extracellular	1	-1000	1000	0	0		NCD
GSNt2	guanosine transport in via proton symport	0	0	0	0	0	0	0	0	0	0	0	0	0	0	0	0	0	0	gsn[e] + h[e] -> gsn[c] + h[c]				Transport, Extracellular	0	0	1000	0	0		none
GTHOXti	oxidized glutathione irreversible uniport	0	0	0	0	0	0	0	0	0	0	0	0	0	0	0	0	0	0	gthox[e] -> gthox[c]				Transport, Extracellular	0	0	1000	0	0		NCD
GUAt2r	guanine reversible transport via proton symport	0	0	0	0	0	0	0	0	0	0	0	0	0	0	0	0	0	0	gua[e] + h[e] <=> gua[c] + h[c]	(YGL186C) or (YER056C) or (YER060W) or (YER060W-A)	YER056C YER060W YER060W-A YGL186C		Transport, Extracellular	1	-1000	1000	0	0		NCD
H2Ot	H2O transport via diffusion	-36.4923	-36.4259	-36.3594	-36.293	-36.2266	-36.1602	-36.0937	-36.0273	-35.9609	-35.8945	-35.828	-35.7616	-35.6952	-35.6288	-35.5623	-35.4959	-35.4295	-35.3631	h2o[e] <=> h2o[c]				Transport, Extracellular	1	-1000	1000	0	0		renamed from H20t5 to H2Ot NCD
HDCAt	Hexadecanoate (n-C16:0) transport in via uniport	0	0	0	0	0	0	0	0	0	0	0	0	0	0	0	0	0	0	hdca[e] -> hdca[c]				Transport, Extracellular	0	0	1000	0	0		NCD
HDCEAt	hexadecenoate (n-C16:1) transport in via uniport	0	0	0	0	0	0	0	0	0	0	0	0	0	0	0	0	0	0	hdcea[e] -> hdcea[c]				Transport, Extracellular	0	0	1000	0	0		NCD
HISt2r	L-histidine reversible transport via proton symport	0	0	0	0	0	0	0	0	0	0	0	0	0	0	0	0	0	0	h[e] + his-L[e] <=> h[c] + his-L[c]	(YCL025C) or (YKR039W) or (YGR191W) or (YBR069C)	YBR069C YCL025C YGR191W YKR039W		Transport, Extracellular	1	-1000	1000	0	0		NCD
HXANt2r	hypoxanthine reversible transport via proton symport	0	0	0	0	0	0	0	0	0	0	0	0	0	0	0	0	0	0	h[e] + hxan[e] <=> h[c] + hxan[c]				Transport, Extracellular	1	-1000	1000	0	0		NCD
ILEt2r	L-isoleucine reversible transport via proton symport	0	0	0	0	0	0	0	0	0	0	0	0	0	0	0	0	0	0	h[e] + ile-L[e] <=> h[c] + ile-L[c]	(YCL025C) or (YKR039W) or (YBR069C) or (YBR068C) or (YDR046C)	YBR068C YBR069C YCL025C YDR046C YKR039W		Transport, Extracellular	1	-1000	1000	0	0		NCD
INSTt2	inositol transport in via proton symport	0	0	0	0	0	0	0	0	0	0	0	0	0	0	0	0	0	0	h[e] + inost[e] -> h[c] + inost[c]	(YDR497C) or (YOL103W)	YDR497C YOL103W		Transport, Extracellular	0	0	1000	0	0		LOCUS:YDR497C#ABBREVIATION:ITR1#
INSt2	inosine transport in via proton symport	0	0	0	0	0	0	0	0	0	0	0	0	0	0	0	0	0	0	h[e] + ins[e] -> h[c] + ins[c]				Transport, Extracellular	0	0	1000	0	0		none
Kt2r	potassium reversible transport via proton symport	0	0	0	0	0	0	0	0	0	0	0	0	0	0	0	0	0	0	h[e] + k[e] <=> h[c] + k[c]				Transport, Extracellular	1	-1000	1000	0	0		JLR
LEUt2r	L-leucine reversible transport via proton symport	0	0	0	0	0	0	0	0	0	0	0	0	0	0	0	0	0	0	h[e] + leu-L[e] <=> h[c] + leu-L[c]	(YDR046C) or (YDR508C) or (YBR069C) or (YBR068C) or (YCL025C) or (YKR039W)	YBR068C YBR069C YCL025C YDR046C YDR508C YKR039W		Transport, Extracellular	1	-1000	1000	0	0		NCD
LYSt2r	L-lysine reversible transport via proton symport	0	0	0	0	0	0	0	0	0	0	0	0	0	0	0	0	0	0	h[e] + lys-L[e] <=> h[c] + lys-L[c]	(YKR039W) or (YNL268W)	YKR039W YNL268W		Transport, Extracellular	1	-1000	1000	0	0		NCD
L_LACt2r	L-lactate reversible transport via proton symport	0	0	0	0	0	0	0	0	0	0	0	0	0	0	0	0	0	0	h[e] + lac-L[e] <=> h[c] + lac-L[c]	(YKL217W)	YKL217W		Transport, Extracellular	1	-1000	1000	0	0		NCD
MALTt2	maltose transport in via proton symport	0	0	0	0	0	0	0	0	0	0	0	0	0	0	0	0	0	0	h[e] + malt[e] -> h[c] + malt[c]	(YBR298C) or (YDL247W) or (YJR160C) or (YGR289C)	YBR298C YDL247W YGR289C YJR160C		Transport, Extracellular	0	0	1000	0	0		NCD
MALt2r	L-malate reversible transport via proton symport	1000	1000	1000	1000	1000	1000	1000	1000	1000	1000	1000	1000	1000	1000	1000	1000	1000	1000	h[e] + mal-L[e] <=> h[c] + mal-L[c]				Transport, Extracellular	1	-1000	1000	0	0		NCD
MANt2	D-mannose transport in via proton symport	0	0	0	0	0	0	0	0	0	0	0	0	0	0	0	0	0	0	h[e] + man[e] -> h[c] + man[c]	(YJR158W) or (YHR096C) or (YOL156W) or (YNR072W) or (YDR345C) or (YDR343C) or (YFL011W) or (YJL219W) or (YJL214W) or (YMR011W) or (YHR094C) or (YEL069C) or (YDR342C) or (YHR092C) or (YDL245C)	YDL245C YDR342C YDR343C YDR345C YEL069C YFL011W YHR092C YHR094C YHR096C YJL214W YJL219W YJR158W YMR011W YNR072W YOL156W		Transport, Extracellular	0	0	1000	0	0		NCD
MELIBt2	melibiose transport in via symport	0	0	0	0	0	0	0	0	0	0	0	0	0	0	0	0	0	0	h[e] + melib[e] -> h[c] + melib[c]				Transport, Extracellular	0	0	1000	0	0		NCD
METt2r	L-methionine reversible transport via proton symport	0	0	0	0	0	0	0	0	0	0	0	0	0	0	0	0	0	0	h[e] + met-L[e] <=> h[c] + met-L[c]	(YDR046C) or (YKR039W) or (YCL025C) or (YGR055W) or (YHL036W) or (YBR068C) or (YDR508C)	YBR068C YCL025C YDR046C YDR508C YGR055W YHL036W YKR039W		Transport, Extracellular	1	-1000	1000	0	0		NCD
MMETt2	S-methylmethionine permease	0	0	0	0	0	0	0	0	0	0	0	0	0	0	0	0	0	0	h[e] + mmet[e] -> h[c] + mmet[c]	(YLL061W)	YLL061W		Transport, Extracellular	0	0	1000	0	0		NCD
NAt3_1	sodium proton antiporter (H:NA is 1:1)	0	0	0	0	0	0	0	0	0	0	0	0	0	0	0	0	0	0	h[e] + na1[c] <=> h[c] + na1[e]	(YLR138W)	YLR138W		Transport, Extracellular	1	-1000	1000	0	0		JLR
NH4t	ammonia reversible transport	5.29006	5.25894	5.22782	5.1967	5.16558	5.13447	5.10335	5.07223	5.04111	5.00999	4.97888	4.94776	4.91664	4.88552	4.8544	4.82329	4.79217	4.76105	nh4[e] <=> nh4[c]	(YNL142W) or (YPR138C) or (YGR121C)	YGR121C YNL142W YPR138C		Transport, Extracellular	1	-1000	1000	0	0		NCD
NMNTP	nmntp	0	0	0	0	0	0	0	0	0	0	0	0	0	0	0	0	0	0	h[e] + nmn[e] -> h[c] + nmn[c]				Transport, Extracellular	0	0	1000	0	0		tv
O2t	o2 transport (diffusion)	24.1386	24.0425	23.9464	23.8503	23.7542	23.6581	23.562	23.4659	23.3698	23.2736	23.1775	23.0814	22.9853	22.8892	22.7931	22.697	22.6009	22.5048	o2[e] <=> o2[c]				Transport, Extracellular	1	-1000	1000	0	0		tv renamed from O2TP to O2t to avoid confusion with transport reaction from cytosol to peroxisome NCD
OCDCAt	Octadecanoate (n-C18:0) transport in via uniport	0	0	0	0	0	0	0	0	0	0	0	0	0	0	0	0	0	0	ocdca[e] -> ocdca[c]				Transport, Extracellular	0	0	1000	0	0		NCD
OCDCEAt	Octadecenoate (n-C18:1) transport in via uniport	0	0	0	0	0	0	0	0	0	0	0	0	0	0	0	0	0	0	ocdcea[e] -> ocdcea[c]				Transport, Extracellular	0	0	1000	0	0		NCD
OCDCYAt	Octadecynoate (n-C18:2) transport in via uniport	0	0	0	0	0	0	0	0	0	0	0	0	0	0	0	0	0	0	ocdcya[e] -> ocdcya[c]				Transport, Extracellular	0	0	1000	0	0		NCD
ORNt2r	orntithine reversible transport in via proton symport	0	0	0	0	0	0	0	0	0	0	0	0	0	0	0	0	0	0	h[e] + orn[e] <=> h[c] + orn[c]	(YKR039W) or (YEL063C)	YEL063C YKR039W		Transport, Extracellular	1	-1000	1000	0	0		NCD
PAPt	PAP reversible uniport	6.93889e-18	6.93889e-18	0	6.93889e-18	0	6.93889e-18	6.93889e-18	1.38778e-17	0	1.38778e-17	6.93889e-18	0	6.93889e-18	0	0	0	6.93889e-18	0	pap[e] <=> pap[c]				Transport, Extracellular	1	-1000	1000	0	0		NCD
PEPDt3	peptide transport in via proton symport	0	0	0	0	0	0	0	0	0	0	0	0	0	0	0	0	0	0	h[e] + pepd[e] -> h[c] + pepd[c]	(YKR093W)	YKR093W		Transport, Extracellular	0	0	1000	0	0		NCD
PHEt2r	L-phenylalanine reversible transport via proton symport	0	0	0	0	0	0	0	0	0	0	0	0	0	0	0	0	0	0	h[e] + phe-L[e] <=> h[c] + phe-L[c]	(YCL025C) or (YKR039W) or (YDR046C) or (YOL020W) or (YBR068C)	YBR068C YCL025C YDR046C YKR039W YOL020W		Transport, Extracellular	1	-1000	1000	0	0		NCD
PIt2r	phosphate reversible transport via symport	0.187008	0.185908	0.184808	0.183708	0.182608	0.181508	0.180408	0.179308	0.178208	0.177108	0.176008	0.174908	0.173808	0.172708	0.171608	0.170508	0.169408	0.168307	h[e] + pi[e] <=> h[c] + pi[c]	(YCR098C) or (YCR037C) or (YBR296C) or (YML123C) or (YNR013C) or (YJL198W)	YBR296C YCR037C YCR098C YJL198W YML123C YNR013C		Transport, Extracellular	1	-1000	1000	0	0		NCD
PNTOt2	Pantothenate reversible transport via proton symport	0	0	0	0	0	0	0	0	0	0	0	0	0	0	0	0	0	0	h[e] + pnto-R[e] <=> h[c] + pnto-R[c]	(YCR028C)	YCR028C		Transport, Extracellular	1	-1000	1000	0	0		NCD
PROt2r	L-proline reversible transport via proton symport	0	0	0	0	0	0	0	0	0	0	0	0	0	0	0	0	0	0	h[e] + pro-L[e] <=> h[c] + pro-L[c]	(YOR348C) or (YKR039W)	YKR039W YOR348C		Transport, Extracellular	1	-1000	1000	0	0		NCD
PTRCt2	putrescine transport in via proton symport	0	0	0	0	0	0	0	0	0	0	0	0	0	0	0	0	0	0	h[e] + ptrc[e] -> h[c] + ptrc[c]				Transport, Extracellular	0	0	1000	0	0		NCD
PYRt2	pyruvate transport in via proton symport	0	0	0	0	0	0	0	0	0	0	0	0	0	0	0	0	0	0	h[e] + pyr[e] -> h[c] + pyr[c]	(YKL217W)	YKL217W		Transport, Extracellular	0	0	1000	0	0		LOCUS:YKL217W#ABBREVIATION:JEN1#
RIBFLVt2	riboflavin transport in via proton symport	0	0	0	0	0	0	0	0	0	0	0	0	0	0	0	0	0	0	h[e] + ribflv[e] -> h[c] + ribflv[c]				Transport, Extracellular	0	0	1000	0	0		NCD
RIBt2	ribose transport in via proton symporter	0	0	0	0	0	0	0	0	0	0	0	0	0	0	0	0	0	0	h[e] + rib-D[e] -> h[c] + rib-D[c]				Transport, Extracellular	0	0	1000	0	0		NCD
SBT_Dt	D-sorbitol transport via passive diffusion	0	0	0	0	0	0	0	0	0	0	0	0	0	0	0	0	0	0	sbt-D[e] <=> sbt-D[c]				Transport, Extracellular	1	-1000	1000	0	0		NCD
SBT_Lt	L-sorbitol transport via passive diffusion	0	0	0	0	0	0	0	0	0	0	0	0	0	0	0	0	0	0	sbt-L[e] <=> sbt-L[c]				Transport, Extracellular	1	-1000	1000	0	0		NCD
SERt2r	L-serine reversible transport via proton symport	0	0	0	0	0	0	0	0	0	0	0	0	0	0	0	0	0	0	h[e] + ser-L[e] <=> h[c] + ser-L[c]	(YCL025C) or (YFL055W) or (YPL265W) or (YDR508C) or (YKR039W)	YCL025C YDR508C YFL055W YKR039W YPL265W		Transport, Extracellular	1	-1000	1000	0	0		NCD
SO4ti	sulfate irreversible uniport	0.0731196	0.0726895	0.0722594	0.0718292	0.0713991	0.070969	0.0705389	0.0701088	0.0696787	0.0692486	0.0688184	0.0683883	0.0679582	0.0675281	0.067098	0.0666679	0.0662378	0.0658076	so4[e] -> so4[c]	(YBR294W) or (YLR092W) or (YGR125W)	YBR294W YGR125W YLR092W		Transport, Extracellular	0	0	1000	0	0		NCD
SPMDt2	spermidine transport in via proton symport	0	0	0	0	0	0	0	0	0	0	0	0	0	0	0	0	0	0	h[e] + spmd[e] -> h[c] + spmd[c]				Transport, Extracellular	0	0	1000	0	0		NCD
SPRMti	spermine irreversible uniport	0	0	0	0	0	0	0	0	0	0	0	0	0	0	0	0	0	0	sprm[e] -> sprm[c]				Transport, Extracellular	0	0	1000	0	0		NCD
SRB_Lt	L-sorbose reversible transport	0	0	0	0	0	0	0	0	0	0	0	0	0	0	0	0	0	0	srb-L[e] <=> srb-L[c]				Transport, Extracellular	1	-1000	1000	0	0		NCD
SUCCt2r	succinate transport via proton symport	0	0	0	0	0	0	0	0	0	0	0	0	0	0	0	0	0	0	h[e] + succ[e] <=> h[c] + succ[c]				Transport, Extracellular	1	-1000	1000	0	0		NCD
SUCRt2	sucrose transport in via proton symport	0	0	0	0	0	0	0	0	0	0	0	0	0	0	0	0	0	0	h[e] + sucr[e] -> h[c] + sucr[c]				Transport, Extracellular	0	0	1000	0	0		NCD
THMDt2	thymidine transport in via proton symport	0	0	0	0	0	0	0	0	0	0	0	0	0	0	0	0	0	0	h[e] + thymd[e] -> h[c] + thymd[c]				Transport, Extracellular	0	0	1000	0	0		none
THMt2	Thiamine transport in via proton symport	0	0	0	0	0	0	0	0	0	0	0	0	0	0	0	0	0	0	h[e] + thm[e] -> h[c] + thm[c]	(YLR237W) or (YOR192C) or (YOR071C)	YLR237W YOR071C YOR192C		Transport, Extracellular	0	0	1000	0	0		NCD
THRt2r	L-threonine reversible transport via proton symport	0	0	0	0	0	0	0	0	0	0	0	0	0	0	0	0	0	0	h[e] + thr-L[e] <=> h[c] + thr-L[c]	(YCL025C) or (YBR069C) or (YKR039W) or (YDR508C)	YBR069C YCL025C YDR508C YKR039W		Transport, Extracellular	1	-1000	1000	0	0		NCD
THYMt3r	thymine reversible transport via proton antiport	0	0	0	0	0	0	0	0	0	0	0	0	0	0	0	0	0	0	h[e] + thym[c] <=> h[c] + thym[e]				Transport, Extracellular	1	-1000	1000	0	0		NCD
TREt2	trehalose transport in via proton symporter	0	0	0	0	0	0	0	0	0	0	0	0	0	0	0	0	0	0	h[e] + tre[e] -> h[c] + tre[c]				Transport, Extracellular	0	0	1000	0	0		NCD
TRPt2r	L-tryptophan reversible transport via proton symport	0	0	0	0	0	0	0	0	0	0	0	0	0	0	0	0	0	0	h[e] + trp-L[e] <=> h[c] + trp-L[c]	(YOL020W) or (YKR039W) or (YBR069C) or (YBR068C) or (YDR046C)	YBR068C YBR069C YDR046C YKR039W YOL020W		Transport, Extracellular	1	-1000	1000	0	0		NCD
TTDCAt	Tetradecanoate (n-C14:0) transport in via uniport	0	0	0	0	0	0	0	0	0	0	0	0	0	0	0	0	0	0	ttdca[e] -> ttdca[c]				Transport, Extracellular	0	0	1000	0	0		NCD
TYRt2r	L-tyrosine reversible transport via proton symport	0	0	0	0	0	0	0	0	0	0	0	0	0	0	0	0	0	0	h[e] + tyr-L[e] <=> h[c] + tyr-L[c]	(YBR068C) or (YDR046C) or (YBR069C) or (YOL020W) or (YCL025C) or (YKR039W)	YBR068C YBR069C YCL025C YDR046C YKR039W YOL020W		Transport, Extracellular	1	-1000	1000	0	0		NCD
URAt2	uracil transport in via proton symport	0	0	0	0	0	0	0	0	0	0	0	0	0	0	0	0	0	0	h[e] + ura[e] -> h[c] + ura[c]	(YBR021W)	YBR021W		Transport, Extracellular	0	0	1000	0	0		LOCUS:YBR021W#ABBREVIATION:FUR4#
UREA2t2	urea reversible transport via proton symport (2 H+)	0	0	0	0	0	0	0	0	0	0	0	0	0	0	0	0	0	0	2 h[e] + urea[e] <=> 2 h[c] + urea[c]	(YHL016C)	YHL016C		Transport, Extracellular	1	-1000	1000	0	0		NCD
URIt2	uridine transport in via proton symport	0	0	0	0	0	0	0	0	0	0	0	0	0	0	0	0	0	0	h[e] + uri[e] -> h[c] + uri[c]	(YBL042C)	YBL042C		Transport, Extracellular	0	0	1000	0	0		LOCUS:YBL042C#ABBREVIATION:FUI1#
VALt2r	L-valine reversible transport via proton symport	0	0	0	0	0	0	0	0	0	0	0	0	0	0	0	0	0	0	h[e] + val-L[e] <=> h[c] + val-L[c]	(YDR046C) or (YCL025C) or (YKR039W) or (YBR069C) or (YBR068C)	YBR068C YBR069C YCL025C YDR046C YKR039W		Transport, Extracellular	1	-1000	1000	0	0		NCD
XANt	xanthine reversible transport	0	-2.38278e-20	-2.09051e-20	-2.52823e-20	-2.2427e-20	-2.35476e-20	-2.22267e-20	-2.258e-20	-2.31022e-20	-2.22018e-20	0	-3.11017e-25	6.88138e-26	-5.12096e-26	2.00481e-26	-1.93031e-25	-8.78685e-26	1.36183e-25	xan[e] <=> xan[c]				Transport, Extracellular	1	-1000	1000	0	0		NCD
XTSNt2	xanthosine transport in via proton symport	0	0	0	0	0	0	0	0	0	0	0	0	0	0	0	0	0	0	h[e] + xtsn[e] -> h[c] + xtsn[c]				Transport, Extracellular	0	0	1000	0	0		NCD
XYLTt	Xylitol transport via passive diffusion	0	0	0	0	0	0	0	0	0	0	0	0	0	0	0	0	0	0	xylt[e] <=> xylt[c]				Transport, Extracellular	1	-1000	1000	0	0		NCD
XYLt	D-xylose reversible transport	0	0	0	0	0	0	0	0	0	0	0	0	0	0	0	0	0	0	xyl-D[e] <=> xyl-D[c]				Transport, Extracellular	1	-1000	1000	0	0		NCD
ZYMSTt	zymosterol reversible transport	-2.1684e-19	4.33681e-19	-2.1684e-19	0	2.1684e-19	-4.33681e-19	-2.1684e-19	0	4.33681e-19	-2.1684e-19	2.1684e-19	0	2.1684e-19	4.33681e-19	0	0	-2.1684e-19	-2.1684e-19	zymst[e] <=> zymst[c]	(YOR011W)	YOR011W		Transport, Extracellular	1	-1000	1000	0	0		NCD
CO2tg	CO2 Golgi transport	0	0	0	0	0	0	0	0	0	0	0	0	0	0	0	0	0	0	co2[c] <=> co2[g]				Transport, Golgi Apparatus	1	-1000	1000	0	0		NCD
GDPt3g	GDP Golgi transport via proton anitport	0	0	0	0	0	0	0	0	0	0	0	0	0	0	0	0	0	0	gdp[g] + h[c] <=> gdp[c] + h[g]				Transport, Golgi Apparatus	1	-1000	1000	0	0		NCD
PEtg_SC	phosphatidylethanolamine Golgi transport, yeast-specific	0	0	0	0	0	0	0	0	0	0	0	0	0	0	0	0	0	0	pe_SC[c] <=> pe_SC[g]				Transport, Golgi Apparatus	1	-1000	1000	0	0		NCD
PStg_SC	phosphatidylserine Golgi transport, yeast-specific	0	0	0	0	0	0	0	0	0	0	0	0	0	0	0	0	0	0	ps_SC[c] <=> ps_SC[g]				Transport, Golgi Apparatus	1	-1000	1000	0	0		NCD
2DDA7Ptm	2-Dehydro-3-deoxy-D-arabino-heptonate7-phohsphate mitochondrial transport via diffusion	0	0	0	0	0	0	0	0	0	0	0	0	0	0	0	0	0	0	2dda7p[c] <=> 2dda7p[m]				Transport, Mitochondrial	1	-1000	1000	0	0		NCD
2DHPtm	2-Dehydropantoate mitochondrial transport	0	0	0	0	0	0	0	0	0	0	0	0	0	0	0	0	0	0	2dhp[c] <=> 2dhp[m]				Transport, Mitochondrial	1	-1000	1000	0	0		NCD
2MCITtm	2-methylcitrate mitochondrial transport via diffusion	0	0	0	0	0	0	0	0	0	0	0	0	0	0	0	0	0	0	2mcit[c] <=> 2mcit[m]				Transport, Mitochondrial	1	-1000	1000	0	0		NCD
2OMPH_5tm	2-Octaprenyl-6-methoxyprenol mitochondrial transport	4.56283e-27	4.80513e-27	6.25213e-27	6.31431e-27	1.60399e-27	6.82547e-30	2.83257e-27	3.67893e-27	3.69258e-27	-3.63798e-27	0	3.97853e-25	5.7357e-26	2.41512e-25	1.32744e-25	2.74631e-25	8.56094e-26	4.26916e-26	2omph_5[c] <=> 2omph_5[m]				Transport, Mitochondrial	1	-1000	1000	0	0		NCD
2OXOADPtim	2-oxoadipate transport out of mitochondria via diffusion	0.270722	0.26913	0.267537	0.265945	0.264352	0.26276	0.261167	0.259575	0.257982	0.25639	0.254797	0.253205	0.251612	0.25002	0.248427	0.246835	0.245242	0.24365	2oxoadp[m] -> 2oxoadp[c]				Transport, Mitochondrial	0	0	1000	0	0		NCD
34HPPt2m	3-(4-hydroxyphenyl)pyruvate mitochondrial transport via proton symport	-999.904	-999.904	-999.905	-999.905	-999.906	-999.906	-999.907	-999.907	-999.908	-999.909	-999.909	-1000	-1000	-1000	-1000	-1000	-1000	-1000	34hpp[c] + h[c] <=> 34hpp[m] + h[m]				Transport, Mitochondrial	1	-1000	1000	0	0		NCD
3C3HMPtm	2-Isopropylmalate transport, diffusion, mitochondrial	-4.95015e-26	0	0	0	0	0	0	0	0	0	0	0	0	0	0	0	0	0	3c3hmp[c] <=> 3c3hmp[m]				Transport, Mitochondrial	1	-1000	1000	0	0		NCD
3C4MOPtm	3-Carboxy-4-methyl-2-oxopentanoate transport, diffusion, mitochondrial	0	0	0	0	0	0	0	0	0	0	0	0	0	0	0	0	0	0	3c4mop[c] <=> 3c4mop[m]				Transport, Mitochondrial	1	-1000	1000	0	0		NCD
3MOBtm	3-methyl-2-oxobutanoate transport, diffusion, mitochondrial	-0.530661	-0.527539	-0.524418	-0.521296	-0.518175	-0.515053	-0.511932	-0.50881	-0.505689	-0.502567	-0.499446	-0.496324	-0.493203	-0.490081	-0.486959	-0.483838	-0.480716	-0.477595	3mob[c] <=> 3mob[m]				Transport, Mitochondrial	1	-1000	1000	0	0		NCD
3MOPtm	3-Methyl-2-oxopentanoate transport, diffusion, mitochondrial	-0.182279	-0.181207	-0.180134	-0.179062	-0.17799	-0.176918	-0.175845	-0.174773	-0.173701	-0.172629	-0.171556	-0.170484	-0.169412	-0.16834	-0.167268	-0.166195	-0.165123	-0.164051	3mop[c] <=> 3mop[m]				Transport, Mitochondrial	1	-1000	1000	0	0		NCD
3OPHB_5tm	3-Octaprenyl-4-hydroxybenzoate mitochondrial transport	-5.42522e-27	6.73601e-28	1.36541e-28	3.91417e-28	4.55136e-28	6.28088e-28	3.82314e-28	2.82184e-28	7.82834e-28	5.91677e-28	-7.84554e-29	-3.9548e-25	-5.54498e-26	-2.40042e-25	-1.31587e-25	-2.73454e-25	-8.45079e-26	-4.14441e-26	3ophb_5[c] <=> 3ophb_5[m]				Transport, Mitochondrial	1	-1000	1000	0	0		NCD
4ABUTNtm	4-aminobutanal mitochondrial transport via diffusion	0	0	0	0	0	0	0	0	0	0	0	0	0	0	0	0	0	0	4abutn[c] <=> 4abutn[m]				Transport, Mitochondrial	1	-1000	1000	0	0		NCD
4ABUTtm	4-aminobutanoate mitochondrial transport via diffusion	0	0	0	0	0	0	0	0	0	0	0	0	0	0	0	0	0	0	4abut[c] <=> 4abut[m]				Transport, Mitochondrial	1	-1000	1000	0	0		NCD
4ABZtm	4-Aminobenzoate mitochondrial transport via diffusion	-2.46286e-13	-1.82106e-13	-6.83235e-14	-7.378e-14	-2.17011e-13	-1.82256e-13	-2.98673e-13	-1.67812e-13	3.97044e-14	-1.70047e-13	-1.46369e-13	-8.90344e-14	-1.1693e-13	-3.57127e-13	-1.01608e-13	-8.50221e-14	-9.29648e-14	1.96693e-14	4abz[c] <=> 4abz[m]				Transport, Mitochondrial	1	-1000	1000	0	0		NCD
4H2OGLTtm	4-hydroxy-2-oxoglutarate mitochondrial transport via diffusion	0	0	0	0	0	0	0	0	0	0	0	0	0	0	0	0	0	0	4h2oglt[c] <=> 4h2oglt[m]				Transport, Mitochondrial	1	-1000	1000	0	0		NCD
4HBZtm	4-Hydroxybenzoate mitochondrial transport	5.41983e-27	-6.7655e-28	-1.33823e-28	-3.94035e-28	-4.53512e-28	-6.24508e-28	-3.79165e-28	-2.82515e-28	-7.80635e-28	-5.94769e-28	7.84555e-29	3.9548e-25	5.54497e-26	2.40042e-25	1.31588e-25	2.73454e-25	8.45079e-26	4.14443e-26	4hbz[c] <=> 4hbz[m]				Transport, Mitochondrial	1	-1000	1000	0	0		NCD
4HPRO_LTtm	trans-4-hydroxy-L-proline mitochondrial transport via diffusion	0	0	0	0	0	0	0	0	0	0	0	0	0	0	0	0	0	0	4hpro-LT[c] <=> 4hpro-LT[m]				Transport, Mitochondrial	1	-1000	1000	0	0		NCD
5AOPtm	5-Aminolevulinate mitochondrial transport	0	0	0	0	0	0	0	0	0	0	0	0	0	0	0	0	0	0	5aop[c] <=> 5aop[m]				Transport, Mitochondrial	1	-1000	1000	0	0		NCD
5MTHFtm	5-Methyltetrahydrofolate mitochondrial transport via diffusion	0	0	0	0	0	0	0	0	0	0	0	0	0	0	0	0	0	0	5mthf[c] <=> 5mthf[m]				Transport, Mitochondrial	1	-1000	1000	0	0		NCD
ACRNtm	O-acetylcarnintine transport into mitochondria via diffusion	1.28008	1.37491	1.46973	1.56455	1.65938	1.7542	1.84902	1.94384	2.03867	2.13349	2.22831	0	0	0	0	0	0	0	acrn[c] -> acrn[m]				Transport, Mitochondrial	0	0	1000	0	0		NCD
ACtm	acetate transport, mitochondrial	0	0	0	0	0	0	0	0	0	0	0	0	0	0	0	0	0	0	ac[c] <=> ac[m]				Transport, Mitochondrial	1	-1000	1000	0	0		inferred IF
ADEtm	adenine reversible transport, mitochondria	0	0	0	0	0	0	0	0	0	0	0	0	0	0	0	0	0	0	ade[c] <=> ade[m]				Transport, Mitochondrial	1	-1000	1000	0	0		NCD
AHCYStm	S-adenosyl-L-homocysteine reversible transport, mitochondrial	-9.1311e-27	-9.61836e-27	-1.25131e-26	-1.26286e-26	-3.19459e-27	-5.7664e-30	-5.63954e-27	-7.35793e-27	-7.40406e-27	7.2772e-27	0	-7.95716e-25	-1.1471e-25	-4.83028e-25	-2.65486e-25	-5.49276e-25	-1.71217e-25	-8.53817e-26	ahcys[c] <=> ahcys[m]				Transport, Mitochondrial	1	-1000	1000	0	0		NCD
AMETtm	S-Adenosyl-L-methionine reversible transport, mitochondrial	9.13042e-27	9.60611e-27	1.25006e-26	1.26286e-26	3.20012e-27	0	5.65065e-27	7.35738e-27	7.39198e-27	-7.27666e-27	0	7.95699e-25	1.14713e-25	4.83025e-25	2.65486e-25	5.49272e-25	1.71218e-25	8.53854e-26	amet[c] <=> amet[m]				Transport, Mitochondrial	1	-1000	1000	0	0		NCD
ARGt2m	arginine mitochondrial transport via proton symport	0	0	0	0	0	0	0	0	0	0	0	0	0	0	0	0	0	0	arg-L[c] + h[c] <=> arg-L[m] + h[m]				Transport, Mitochondrial	1	-1000	1000	0	0		NCD
ASNt2m	asparagine mitochondrial transport via proton transport	0	0	0	0	0	0	0	0	0	0	0	0	0	0	0	0	0	0	asn-L[c] + h[c] <=> asn-L[m] + h[m]				Transport, Mitochondrial	1	-1000	1000	0	0		NCD
ASPt2m	aspartate mitochondrial transport via proton symport	-998.963	-998.909	-998.916	-998.922	-998.929	-998.935	-998.941	-998.948	-998.954	-998.961	-998.967	-999.21	-999.215	-999.22	-999.225	-999.23	-999.235	-999.24	asp-L[c] + h[c] <=> asp-L[m] + h[m]				Transport, Mitochondrial	1	-1000	1000	0	0		NCD
ATPtm_H	ADP/ATP transporter, mitochondrial	53.6911	53.5406	53.4048	53.2691	53.1333	52.9976	52.8618	52.7261	52.5904	52.4546	51.3093	51.1603	50.9215	50.6828	50.444	50.2053	49.9665	49.7278	adp[c] + atp[m] + h[c] -> adp[m] + atp[c] + h[m]	(YBR085W) or (YMR056C) or (YBL030C)	YBL030C YBR085W YMR056C		Transport, Mitochondrial	0	0	1000	0	0		NCD
CITtam	citrate transport, mitochondrial	-0.0456585	-1.70122e-13	-1.70122e-13	-1.70122e-13	-1.70122e-13	-1.70122e-13	-1.70122e-13	-1.70122e-13	-1.70122e-13	-1.70122e-13	-1.00961	-1.16859	-1.27067	-1.37276	-1.47484	-1.57692	-1.67901	-1.78109	cit[c] + mal-L[m] <=> cit[m] + mal-L[c]	(YBR291C)	YBR291C		Transport, Mitochondrial	1	-1000	1000	0	0		antiport with malate IF
CITtbm	citrate transport, mitochondrial	0	0	0	0	0	0	0	0	0	0	0	0	0	0	0	0	0	0	cit[c] + pep[m] <=> cit[m] + pep[c]	(YBR291C)	YBR291C		Transport, Mitochondrial	1	-1000	1000	0	0		antiport with PEP IF
CITtcm	citrate transport, mitochondrial	-999.954	-1000	-1000	-1000	-1000	-1000	-1000	-1000	-1000	-1000	-998.99	-998.831	-998.729	-998.627	-998.525	-998.423	-998.321	-998.219	cit[c] + icit[m] <=> cit[m] + icit[c]	(YBR291C)	YBR291C		Transport, Mitochondrial	1	-1000	1000	0	0		antiport with isocitrate IF
CMPtm	CMP transport, diffusion, mitochondrial	0	0	0	0	0	0	0	0	0	0	0	0	0	0	0	0	0	0	cmp[c] <=> cmp[m]				Transport, Mitochondrial	1	-1000	1000	0	0		NCD
CO2tm	CO2 transport (diffusion), mitochondrial	-9.05359	-9.16337	-9.2275	-9.29162	-9.35574	-9.41986	-9.48398	-9.54811	-9.61223	-9.67635	-8.73086	-10.9591	-11.016	-11.0729	-11.1297	-11.1866	-11.2434	-11.3003	co2[c] <=> co2[m]				Transport, Mitochondrial	1	-1000	1000	0	0		IF
CRNCARtm	carnithine-acetylcarnithine carrier, mitochondrial	0	0	0	0	0	0	0	0	0	0	0	0	0	0	0	0	0	0	acrn[c] + crn[m] -> acrn[m] + crn[c]	(YOR100C)	YOR100C		Transport, Mitochondrial	0	0	1000	0	0		NCD
CRNtim	L-carnitine transport out of mitochondria via diffusion	1.28008	1.37491	1.46973	1.56455	1.65938	1.7542	1.84902	1.94384	2.03867	2.13349	2.22831	0	0	0	0	0	0	0	crn[m] -> crn[c]				Transport, Mitochondrial	0	0	1000	0	0		NCD
DHAPtm	dihydroxyacetone phosphate transport, mitochondrial	-5.8776e-27	0	0	0	0	0	0	0	0	0	0	-6.18695e-27	-3.20948e-27	-2.78413e-27	-3.71217e-27	-2.78413e-27	-4.33086e-27	-3.28682e-27	dhap[m] -> dhap[c]				Transport, Mitochondrial	0	0	1000	0	0		IF
DHFtm	dihydrofolate reversible mitochondrial transport	0.00340531	0.00338528	0.00336525	0.00334522	0.00332519	0.00330515	0.00328512	0.00326509	0.00324506	0.00322503	0.003205	0	0	0	0	0	0	0	dhf[c] <=> dhf[m]				Transport, Mitochondrial	1	-1000	1000	0	0		NCD
DHNPTtm	dhnpt mitochondrial transport	-2.46286e-13	-1.82106e-13	-6.83235e-14	-7.378e-14	-2.17011e-13	-1.82256e-13	-2.98673e-13	-1.67812e-13	3.97044e-14	-1.70047e-13	-1.46369e-13	-8.90344e-14	-1.1693e-13	-3.57127e-13	-1.01608e-13	-8.50221e-14	-9.29648e-14	1.96693e-14	dhnpt[c] <=> dhnpt[m]				Transport, Mitochondrial	1	-1000	1000	0	0		NCD
DHPTtm	Dihydropteroate mitochondrial transport via diffusion	2.46286e-13	1.82106e-13	6.83235e-14	7.378e-14	2.17011e-13	1.82256e-13	2.98673e-13	1.67812e-13	-3.97044e-14	1.70047e-13	1.46369e-13	8.90344e-14	1.1693e-13	3.57127e-13	1.01608e-13	8.50221e-14	9.29648e-14	-1.96693e-14	dhpt[c] <=> dhpt[m]				Transport, Mitochondrial	1	-1000	1000	0	0		NCD
DICtm	dicarboxylate transport, mitochondrial	1.22528e-13	0.147743	0.249827	0.351912	0.453996	0.55608	0.658165	0.760249	0.862333	0.964418	0.0568887	1.49918e-13	0	6.57445e-28	0	1.49918e-13	6.57445e-28	6.57445e-28	mal-L[c] + succ[m] <=> mal-L[m] + succ[c]	(YLR348C)	YLR348C		Transport, Mitochondrial	1	-1000	1000	0	0		NCD
D_LACtm	D-lactate transport, mitochondrial	0	0	0	0	0	0	0	0	0	0	0	0	0	0	0	0	0	0	h[c] + lac-D[c] <=> h[m] + lac-D[m]				Transport, Mitochondrial	1	-1000	1000	0	0		NCD
E4HGLUtm	L-erythro-4-hydroxyglutamate mitochondrial transport via diffusion	0	0	0	0	0	0	0	0	0	0	0	0	0	0	0	0	0	0	e4hglu[c] <=> e4hglu[m]				Transport, Mitochondrial	1	-1000	1000	0	0		NCD
E4Ptm	D-erythrose 4-phosphate mtiochondrial transport via diffusion	0	0	0	0	0	0	0	0	0	0	0	0	0	0	0	0	0	0	e4p[c] <=> e4p[m]				Transport, Mitochondrial	1	-1000	1000	0	0		NCD
ETOHtm	ethanol transport to mitochondria (diffusion)	0	6.41485e-25	-2.13816e-25	-2.13927e-25	-6.40993e-25	2.1373e-25	0	4.27656e-25	0	4.27656e-25	0	0	0	0	0	0	0	0	etoh[c] <=> etoh[m]				Transport, Mitochondrial	1	-1000	1000	0	0		NCD
FA120ACPtm	fatty-acyl-ACP mitochondrial transport	0	0	0	0	0	0	0	0	0	0	0	0	0	0	0	0	0	0	ddcaACP[m] -> ddcaACP[c]				Transport, Mitochondrial	0	0	1000	0	0		NCD
FA140ACPtm	fatty-acyl-ACP mitochondrial transport	0	0	0	0	0	0	0	0	0	0	0	0	0	0	0	0	0	0	myrsACP[m] -> myrsACP[c]				Transport, Mitochondrial	0	0	1000	0	0		NCD
FA141ACPtm	fatty-acyl-ACP mitochondrial transport	0	0	0	0	0	0	0	0	0	0	0	0	0	0	0	0	0	0	tdeACP[m] -> tdeACP[c]				Transport, Mitochondrial	0	0	1000	0	0		NCD
FA160ACPtm	fatty-acyl-ACP mitochondrial transport	0	0	0	0	0	0	0	0	0	0	0	0	0	0	0	0	0	0	palmACP[m] -> palmACP[c]				Transport, Mitochondrial	0	0	1000	0	0		NCD
FA161ACPtm	fatty-acyl-ACP mitochondrial transport	0	0	0	0	0	0	0	0	0	0	0	0	0	0	0	0	0	0	hdeACP[m] -> hdeACP[c]				Transport, Mitochondrial	0	0	1000	0	0		NCD
FA180ACPtm	fatty-acyl-ACP mitochondrial transport	0	0	0	0	0	0	0	0	0	0	0	0	0	0	0	0	0	0	ocdcaACP[m] -> ocdcaACP[c]				Transport, Mitochondrial	0	0	1000	0	0		NCD
FA181ACPtm	fatty-acyl-ACP mitochondrial transport	0	0	0	0	0	0	0	0	0	0	0	0	0	0	0	0	0	0	octeACP[m] -> octeACP[c]				Transport, Mitochondrial	0	0	1000	0	0		NCD
FA182ACPtm	fatty-acyl-ACP mitochondrial transport	0	0	0	0	0	0	0	0	0	0	0	0	0	0	0	0	0	0	ocdcyaACP[m] -> ocdcyaACP[c]				Transport, Mitochondrial	0	0	1000	0	0		NCD
FADFMNtm	FAD/FMN antiport	-6.378e-14	-1.78332e-13	4.1974e-15	6.53661e-15	2.46903e-16	-1.7809e-13	-1.90014e-13	-1.83612e-13	6.68619e-15	-1.55871e-13	-7.22955e-14	-2.3725e-15	6.83738e-14	-7.29812e-14	-7.29674e-14	-5.8526e-14	-1.05692e-13	1.20695e-14	fad[c] + fmn[m] -> fad[m] + fmn[c]	(YIL134W)	YIL134W		Transport, Mitochondrial	0	0	1000	0	0		NCD
FORtm	formate mitochondrial transport	0	0	0	0	0	0	0	0	0	0	0	0	0	0	0	0	0	0	for[m] -> for[c]				Transport, Mitochondrial	0	0	1000	0	0		NCD
FRDcm	fumarate reductase, cytosolic/mitochondrial	0	0	0	0	0	0	0	0	0	0	0	0	0	0	0	0	0	0	fadh2[m] + fum[c] -> fad[m] + succ[c]	(YEL047C)	YEL047C		Transport, Mitochondrial	0	0	1000	0	0	1.3.99.1	In this representation, fumarate oxidases FADH2 of the mitochondrial membrane. IF
GCALDtm	glycoaldehyde mitochondrial transport	2.46286e-13	1.82106e-13	6.83235e-14	7.378e-14	2.17011e-13	1.82256e-13	2.98673e-13	1.67812e-13	-3.97044e-14	1.70047e-13	1.46369e-13	8.90344e-14	1.1693e-13	3.57127e-13	1.01608e-13	8.50221e-14	9.29648e-14	-1.96693e-14	gcald[c] <=> gcald[m]				Transport, Mitochondrial	1	-1000	1000	0	0		NCD
GLUt2m	L-glutamate reversible transport via proton symport, mitochondrial	-0.445623	-0.382913	-0.380647	-0.378381	-0.376115	-0.37385	-0.371584	-0.369318	-0.367052	-0.364787	-949.179	-949.235	-949.471	-949.707	-949.943	-950.18	-950.416	-950.652	glu-L[c] + h[c] <=> glu-L[m] + h[m]				Transport, Mitochondrial	1	-1000	1000	0	0		NCD
GLUt5m	L-glutamate transport into mitochondria via hydroxide ion antiport	0	0	0	0	0	0	0	0	0	0	948.816	948.729	948.968	949.208	949.447	949.686	949.926	950.165	glu-L[c] + oh1[m] -> glu-L[m] + oh1[c]				Transport, Mitochondrial	0	0	1000	0	0		NCD
GLYC3Ptm	glycerol-3-phosphate shuttle	0	0	0	0	0	0	0	0	0	0	0	-6.80564e-27	-3.24815e-27	-2.78413e-27	-3.71217e-27	-3.09347e-27	-4.64021e-27	-3.36415e-27	glyc3p[c] -> glyc3p[m]				Transport, Mitochondrial	0	0	1000	0	0		NCD
GLYt2m	glycine mitochondrial transport via proton symport	999.315	999.274	999.278	999.282	999.286	999.291	999.295	999.299	999.304	999.308	1000	1000	1000	1000	1000	1000	1000	1000	gly[c] + h[c] <=> gly[m] + h[m]				Transport, Mitochondrial	1	-1000	1000	0	0		NCD
GSNt2m	guanosine mitochondrial transport via proton symport	0	0	0	0	0	0	0	0	0	0	0	0	0	0	0	0	0	0	gsn[c] + h[c] <=> gsn[m] + h[m]				Transport, Mitochondrial	1	-1000	1000	0	0		NCD
GUAtm	guanine mitochondrial transport via diffusion	0	0	0	0	0	0	0	0	0	0	0	0	0	0	0	0	0	0	gua[c] <=> gua[m]				Transport, Mitochondrial	1	-1000	1000	0	0		NCD
H2Otm	H2O transport, mitochondrial	890.676	891.339	892.002	892.665	893.328	893.991	894.654	895.317	895.98	896.643	896.984	897.484	898.041	898.598	899.154	899.711	900.268	900.825	h2o[c] <=> h2o[m]				Transport, Mitochondrial	1	-1000	1000	0	0		IF
HISt2m	histidine mitochondrial transport via proton symport	0	0	0	0	0	0	0	0	0	0	0	0	0	0	0	0	0	0	h[m] + his-L[m] <=> h[c] + his-L[c]				Transport, Mitochondrial	1	-1000	1000	0	0		NCD
HMGCOAtm	Hydroxymethylglutaryl-CoA reversible mitochondrial transport	-2.81057e-25	0	0	0	0	0	0	0	0	0	0	0	0	0	0	0	0	0	hmgcoa[c] <=> hmgcoa[m]				Transport, Mitochondrial	1	-1000	1000	0	0		NCD
ID3ACALDtm	indole-3-acetaldehyde mitochondrial transport via diffusion	0	0	0	0	0	0	0	0	0	0	0	0	0	0	0	0	0	0	id3acald[c] <=> id3acald[m]				Transport, Mitochondrial	1	-1000	1000	0	0		NCD
IND3ACtm	indole-3-acetate mitochondrial transport via diffusion	0	0	0	0	0	0	0	0	0	0	0	0	0	0	0	0	0	0	ind3ac[c] <=> ind3ac[m]				Transport, Mitochondrial	1	-1000	1000	0	0		NCD
LYSt2m	Lysine mitochondrial transport via proton symport	0	0	0	0	0	0	0	0	0	0	0	0	0	0	0	0	0	0	h[c] + lys-L[c] <=> h[m] + lys-L[m]				Transport, Mitochondrial	1	-1000	1000	0	0		NCD, TDV (ornithine carrier)
MALtm	malate transport, mitochondrial	-0.0731196	-0.132778	-0.131993	-0.131207	-0.130421	-0.129636	-0.12885	-0.128064	-0.127279	-0.126493	-0.125707	0.111032	0.110333	0.109635	0.108937	0.108238	0.10754	0.106842	mal-L[c] + pi[m] <=> mal-L[m] + pi[c]	(YLR348C)	YLR348C		Transport, Mitochondrial	1	-1000	1000	0	0		IF
METt2m	methionine mitochondrial transport via proton symport	0	0	0	0	0	0	0	0	0	0	0	0	0	0	0	0	0	0	h[m] + met-L[m] <=> h[c] + met-L[c]				Transport, Mitochondrial	1	-1000	1000	0	0		NCD
MLTHFtm	5,10-Methylenetetrahydrofolate transport, diffusion, mitochondrial	985.122	985.429	985.691	985.952	986.213	986.475	986.736	986.998	987.259	987.52	986.45	986.389	986.442	986.495	986.548	986.601	986.654	986.707	mlthf[c] <=> mlthf[m]				Transport, Mitochondrial	1	-1000	1000	0	0		NCD
NH4tm	NH3 mitochondrial transport	-7.27858	-7.10331	-6.97371	-6.8441	-6.7145	-6.58489	-6.45528	-6.32568	-6.19607	-6.06647	-6.94648	-6.97584	-6.94832	-6.9208	-6.89328	-6.86576	-6.83824	-6.81072	nh4[c] <=> nh4[m]				Transport, Mitochondrial	1	-1000	1000	0	0		NCD
NMNt2m	NMN mitochondrial transport via proton symport	9.82984e-16	-1.67702e-15	-2.60845e-17	-2.93914e-15	4.75245e-15	5.6168e-15	-6.15421e-16	1.07738e-15	-2.86052e-15	1.56448e-15	0	0	0	0	0	0	0	0	h[c] + nmn[c] <=> h[m] + nmn[m]				Transport, Mitochondrial	1	-1000	1000	0	0		NCD
O2tm	O2 transport (diffusion)	24.0859	23.9901	23.8943	23.7985	23.7027	23.6069	23.5111	23.4153	23.3195	23.2237	23.1279	23.0321	22.9363	22.8405	22.7447	22.6489	22.5531	22.4573	o2[c] <=> o2[m]				Transport, Mitochondrial	1	-1000	1000	0	0		IF
OAAt2m	oxaloacetate transport, mitochondrial	1000	1000	1000	1000	1000	1000	1000	1000	1000	1000	1000	1000	1000	1000	1000	1000	1000	1000	h[c] + oaa[c] <=> h[m] + oaa[m]	(YKL120W)	YKL120W		Transport, Mitochondrial	1	-1000	1000	0	0		IF
OCTDP_5tm	all-trans-Octaprenyl diphosphate	5.41983e-27	-6.7655e-28	-1.33823e-28	-3.94035e-28	-4.53512e-28	-6.24508e-28	-3.79165e-28	-2.82515e-28	-7.80635e-28	-5.94769e-28	7.84555e-29	3.9548e-25	5.54497e-26	2.40042e-25	1.31588e-25	2.73454e-25	8.45079e-26	4.14443e-26	octdp_5[c] <=> octdp_5[m]				Transport, Mitochondrial	1	-1000	1000	0	0		NCD
ORNt3m	ornithine mitochondrial transport via proton antiport	0.247358	0.305992	0.304181	0.30237	0.30056	0.298749	0.296939	0.295128	0.293317	0.291507	0.289696	0.142173	0.141279	0.140385	0.139491	0.138597	0.137703	0.136808	h[c] + orn[m] <=> h[m] + orn[c]	(YOR130C)	YOR130C		Transport, Mitochondrial	1	-1000	1000	0	0		NCD
OXO2Ctm	2-oxodicarboylate transporter, mitochondrial	0	0	0	0	0	0	0	0	0	0	0	0	0	0	0	0	0	0	akg[m] + oxag[c] <=> akg[c] + oxag[m]	(YPL134C) or (YOR222W)	YOR222W YPL134C		Transport, Mitochondrial	1	-1000	1000	0	0		NCD
PAN4Ptm	panthetheine 4'-phosphate reversible mitochondrial transport	1.52525e-16	8.12159e-17	1.40214e-16	-2.94989e-17	2.80553e-16	2.80553e-16	8.86219e-17	8.86219e-17	1.17996e-16	3.54237e-16	2.9524e-16	1.324e-17	1.57183e-18	2.06051e-16	-2.21003e-17	-1.38084e-16	-3.00372e-16	-1.11267e-16	pan4p[c] <=> pan4p[m]				Transport, Mitochondrial	1	-1000	1000	0	0		NCD
PANTtm	pantothenate mitochondrial transport	0	0	0	0	0	0	0	0	0	0	0	0	0	0	0	0	0	0	pant-R[c] <=> pant-R[m]				Transport, Mitochondrial	1	-1000	1000	0	0		NCD
PAPtm	Adenosine 3',5'-bisphosphate mitochondrial transport	0	0	0	0	0	0	0	0	0	0	0	0	0	0	0	0	0	0	pap[c] <=> pap[m]				Transport, Mitochondrial	1	-1000	1000	0	0		NCD
PAtm_SC	phosphatidate reversible transport, mitochondrial, yeast-specific	0	0	0	0	0	0	0	0	0	0	0	0	0	0	0	0	0	0	pa_SC[c] <=> pa_SC[m]				Transport, Mitochondrial	1	-1000	1000	0	0		NCD
PEtm_SC	phosphatidylethanolamine mitochondrial transport, yeast-specific	-9.93216e-05	-9.87373e-05	-9.81531e-05	-9.75688e-05	-9.69846e-05	-9.64003e-05	-9.58161e-05	-9.52319e-05	-9.46476e-05	-9.40634e-05	-9.34791e-05	-9.28949e-05	-9.23106e-05	-9.17264e-05	-9.11421e-05	-9.05579e-05	-8.99737e-05	-8.93894e-05	pe_SC[c] <=> pe_SC[m]				Transport, Mitochondrial	1	-1000	1000	0	0		NCD
PHEt2m	Phenylalanine mitochondrial transport via proton symport	0	0	0	0	0	0	0	0	0	0	0	0	0	0	0	0	0	0	h[m] + phe-L[m] <=> h[c] + phe-L[c]				Transport, Mitochondrial	1	-1000	1000	0	0		NCD
PIt2m	phosphate transporter, mitochondrial	53.618	53.4078	53.2728	53.1379	53.0029	52.868	52.733	52.598	52.4631	52.3281	1000	1000	1000	1000	1000	1000	1000	1000	h[c] + pi[c] <=> h[m] + pi[m]	(YJR077C)	YJR077C		Transport, Mitochondrial	1	-1000	1000	0	0		Symport IF
PIt5m	phosphate transport via hydroxide ion symport, mitochondrial	0	0	0	0	0	0	0	0	0	0	-948.816	-948.729	-948.968	-949.208	-949.447	-949.686	-949.926	-950.165	oh1[m] + pi[c] <=> oh1[c] + pi[m]	(YER053C)	YER053C		Transport, Mitochondrial	1	-1000	1000	0	0		NCD
PPPG9tm	protoporphyrinogen IX mitochondrial transport	0	0	0	0	0	0	0	0	0	0	0	0	0	0	0	0	0	0	pppg9[c] <=> pppg9[m]				Transport, Mitochondrial	1	-1000	1000	0	0		NCD
PROtm	L-proline transport, mitochondrial	0	0	0	0	0	0	0	0	0	0	0	0	0	0	0	0	0	0	pro-L[c] <=> pro-L[m]				Transport, Mitochondrial	1	-1000	1000	0	0		NCD
PRPPtm	PRPP reversible transport, mitochondrial	0	0	0	0	0	0	0	0	0	0	0	0	0	0	0	0	0	0	prpp[c] <=> prpp[m]				Transport, Mitochondrial	1	-1000	1000	0	0		NCD
PStm_SC	phosphatidylserine mitochondrial transport, yeast-specific	9.93216e-05	9.87373e-05	9.81531e-05	9.75688e-05	9.69846e-05	9.64003e-05	9.58161e-05	9.52319e-05	9.46476e-05	9.40634e-05	9.34791e-05	9.28949e-05	9.23106e-05	9.17264e-05	9.11421e-05	9.05579e-05	8.99737e-05	8.93894e-05	ps_SC[c] <=> ps_SC[m]				Transport, Mitochondrial	1	-1000	1000	0	0		NCD
PYRt2m	pyruvate mitochondrial transport via proton symport	1.2436	1.23629	1.22897	1.22165	1.21434	1.20702	1.19971	1.19239	1.18508	1.17776	1.17045	3.48627	3.57378	3.66128	3.74879	3.8363	3.92381	4.01132	h[c] + pyr[c] <=> h[m] + pyr[m]				Transport, Mitochondrial	1	-1000	1000	0	0		IF changed name from &quot;tm&quot; to &quot;t2m&quot; - NCD
QULNtm	Quinolinate reversible mitochondrial transport	0	0	0	0	0	0	0	0	0	0	0	0	0	0	0	0	0	0	quln[c] <=> quln[m]				Transport, Mitochondrial	1	-1000	1000	0	0		NCD
RIBFLVtm	Riboflavin reversible mitochondrial transport	-7.74695e-14	-1.71801e-13	0	0	0	-1.71801e-13	-1.71801e-13	-1.71801e-13	0	-1.71801e-13	-7.11652e-14	-8.8779e-15	6.22458e-14	-7.62756e-14	-7.64643e-14	-5.46296e-14	-9.87266e-14	1.33258e-14	ribflv[c] <=> ribflv[m]				Transport, Mitochondrial	1	-1000	1000	0	0		NCD
SERt2m	serine mitochondrial transport via proton symport	-992.219	-992.351	-992.484	-992.617	-992.75	-992.883	-993.016	-993.148	-993.281	-993.414	-993.225	-993.195	-993.221	-993.248	-993.274	-993.3	-993.327	-993.353	h[c] + ser-L[c] <=> h[m] + ser-L[m]				Transport, Mitochondrial	1	-1000	1000	0	0		NCD
SUCCtm	succinate transport, mitochondrial	0	0	0	0	0	0	0	0	0	0	0	0	0	0	0	0	0	0	pi[m] + succ[c] -> pi[c] + succ[m]	(YLR348C)	YLR348C		Transport, Mitochondrial	0	0	1000	0	0		NCD
SUCFUMtm	succinate-fumarate transport, mitochondrial	0.0456585	0.147743	0.249827	0.351912	0.453996	0.55608	0.658165	0.760249	0.862333	0.964418	1.0665	1.16859	1.27067	1.37276	1.47484	1.57692	1.67901	1.78109	fum[m] + succ[c] -> fum[c] + succ[m]	(YJR095W)	YJR095W		Transport, Mitochondrial	0	0	1000	0	0		NCD
THFtm	5,6,7,8-Tetrahydrofolate transport, diffusion, mitochondrial	-985.126	-985.433	-985.694	-985.955	-986.217	-986.478	-986.739	-987.001	-987.262	-987.524	-986.453	-986.389	-986.442	-986.495	-986.548	-986.601	-986.654	-986.707	thf[c] <=> thf[m]				Transport, Mitochondrial	1	-1000	1000	0	0		NCD
THRt2m	threonine mitochondrial transport via proton symport	0.182279	0.181207	0.180134	0.179062	0.17799	0.176918	0.175845	0.174773	0.173701	0.172629	0.171556	0.170484	0.169412	0.16834	0.167268	0.166195	0.165123	0.164051	h[c] + thr-L[c] <=> h[m] + thr-L[m]				Transport, Mitochondrial	1	-1000	1000	0	0		NCD
TRPt2m	tryptophan mitochondrial transport via proton symport	0	0	0	0	0	0	0	0	0	0	0	0	0	0	0	0	0	0	h[c] + trp-L[c] <=> h[m] + trp-L[m]				Transport, Mitochondrial	1	-1000	1000	0	0		NCD
TYRt2m	tyrosine mitochondrial transport via proton symport	999.904	999.904	999.905	999.905	999.906	999.906	999.907	999.907	999.908	999.909	999.909	1000	1000	1000	1000	1000	1000	1000	h[c] + tyr-L[c] <=> h[m] + tyr-L[m]				Transport, Mitochondrial	1	-1000	1000	0	0		NCD
VALt2m	Valine reversible mitochondrial transport via proton symport	0	0	0	0	0	0	0	0	0	0	0	0	0	0	0	0	0	0	h[c] + val-L[c] <=> h[m] + val-L[m]				Transport, Mitochondrial	1	-1000	1000	0	0		NCD
2OHPH_5tn	2-Octaprenyl-6-hydroxyphenol nuclear transport	4.56421e-27	4.80882e-27	6.25101e-27	6.31432e-27	1.59985e-27	9.27449e-30	2.82872e-27	3.6727e-27	3.70052e-27	-3.64488e-27	0	3.97853e-25	5.73575e-26	2.41511e-25	1.32743e-25	2.7463e-25	8.56094e-26	4.26916e-26	2ohph_5[c] <=> 2ohph_5[n]				Transport, Nuclear	1	-1000	1000	0	0		NCD
2OMPH_5tn	2-Octaprenyl-6-methoxyprenol nuclear transport	-4.56283e-27	-4.81196e-27	-6.25896e-27	-6.31432e-27	-1.60399e-27	-6.82547e-30	-2.83257e-27	-3.6721e-27	-3.68576e-27	3.64139e-27	0	-3.97853e-25	-5.7357e-26	-2.41512e-25	-1.32744e-25	-2.74631e-25	-8.56094e-26	-4.26916e-26	2omph_5[c] <=> 2omph_5[n]				Transport, Nuclear	1	-1000	1000	0	0		NCD
AHCYStn	S-adenosyl-L-homocysteine nuclear transport	-4.56526e-27	-4.80788e-27	-6.24876e-27	-6.31432e-27	-1.6018e-27	-4.95147e-30	-2.82234e-27	-3.68389e-27	-3.7037e-27	3.63933e-27	0	-3.97853e-25	-5.73572e-26	-2.41511e-25	-1.32743e-25	-2.74631e-25	-8.56091e-26	-4.26916e-26	ahcys[c] <=> ahcys[n]				Transport, Nuclear	1	-1000	1000	0	0		NCD
AKGt2n	2-oxoglutarate nuclear transport via proton symport	0	0	0	0	0	0	0	0	0	0	0	0	0	0	0	0	0	0	akg[c] + h[c] <=> akg[n] + h[n]				Transport, Nuclear	1	-1000	1000	0	0		NCD
AMETtn	S-adenosyl-L-methionine nuclear transport	4.56368e-27	4.81247e-27	6.2681e-27	6.31432e-27	1.60416e-27	4.9511e-30	2.82708e-27	3.67372e-27	3.69352e-27	-3.64401e-27	0	3.97853e-25	5.73567e-26	2.41511e-25	1.32743e-25	2.74631e-25	8.56095e-26	4.26918e-26	amet[c] <=> amet[n]				Transport, Nuclear	1	-1000	1000	0	0		NCD
ASPt2n	aspartate nuclear transport via proton symport	0.104619	0.104003	0.103388	0.102773	0.102157	0.101542	0.100926	0.100311	0.0996955	0.0990801	0.0984647	0.0978493	0.0972339	0.0966185	0.0960031	0.0953877	0.0947723	0.0941569	asp-L[c] + h[c] <=> asp-L[n] + h[n]				Transport, Nuclear	1	-1000	1000	0	0		NCD
CBASPtn	N-carbomoyl-L-aspartate transport, diffusion	-1.61015e-17	-1.52374e-17	-1.82605e-17	-1.40102e-17	-3.88751e-18	-2.56012e-17	7.11458e-18	-1.60169e-17	3.88393e-18	-1.88897e-17	0	-6.44914e-18	-8.99223e-18	-1.83063e-17	1.15905e-18	-4.98211e-18	3.66671e-19	-7.97036e-18	cbasp[n] <=> cbasp[c]				Transport, Nuclear	1	-1000	1000	0	0		NCD
CBPtn	carbamoyl phosphate nuclear transport via diffusion	0.104619	0.104003	0.103388	0.102773	0.102157	0.101542	0.100926	0.100311	0.0996955	0.0990801	0.0984647	0.0978493	0.0972339	0.0966185	0.0960031	0.0953877	0.0947723	0.0941569	cbp[c] <=> cbp[n]				Transport, Nuclear	1	-1000	1000	0	0		NCD
CDPtn	CDP nuclear transport	0	0	0	0	0	0	0	0	0	0	0	0	0	0	0	0	0	0	cdp[c] <=> cdp[n]				Transport, Nuclear	1	-1000	1000	0	0		NCD
CO2tn	CO2 nuclear transport via diffusion	0	0	0	0	0	0	0	0	0	0	0	0	0	0	0	0	0	0	co2[n] <=> co2[c]				Transport, Nuclear	1	-1000	1000	0	0		NCD
DADPtn	DADP nuclear transport	0	0	0	0	0	0	0	0	0	0	0	0	0	0	0	0	0	0	dadp[c] <=> dadp[n]				Transport, Nuclear	1	-1000	1000	0	0		NCD
DCDPtn	dCDP nuclear transport	0	0	0	0	0	0	0	0	0	0	0	0	0	0	0	0	0	0	dcdp[c] <=> dcdp[n]				Transport, Nuclear	1	-1000	1000	0	0		NCD
DGDPtn	dGDP nuclear transport	0	0	0	0	0	0	0	0	0	0	0	0	0	0	0	0	0	0	dgdp[c] <=> dgdp[n]				Transport, Nuclear	1	-1000	1000	0	0		NCD
DHORtn	(S)-Dihydrooroate nuclear transport	-0.104619	-0.104003	-0.103388	-0.102773	-0.102157	-0.101542	-0.100926	-0.100311	-0.0996955	-0.0990801	-0.0984647	-0.0978493	-0.0972339	-0.0966185	-0.0960031	-0.0953877	-0.0947723	-0.0941569	dhor-S[c] <=> dhor-S[n]				Transport, Nuclear	1	-1000	1000	0	0		NCD
DUMPtn	dUMP nuclear transport	0	0	0	0	0	0	0	0	0	0	0	0	0	0	0	0	0	0	dump[c] <=> dump[n]				Transport, Nuclear	1	-1000	1000	0	0		NCD
GDPtn	GDP nuclear transport	0	0	0	0	0	0	0	0	0	0	0	0	0	0	0	0	0	0	gdp[c] <=> gdp[n]				Transport, Nuclear	1	-1000	1000	0	0		NCD
GLNt2n	glutamine nuclear transport via proton symport	0	0	0	0	0	0	0	0	0	0	0	0	0	0	0	0	0	0	gln-L[c] + h[c] <=> gln-L[n] + h[n]				Transport, Nuclear	1	-1000	1000	0	0		NCD
GLUt2n	glutamate nuclear transport via proton symport	0	0	0	0	0	0	0	0	0	0	0	0	0	0	0	0	0	0	glu-L[c] + h[c] <=> glu-L[n] + h[n]				Transport, Nuclear	1	-1000	1000	0	0		NCD
H2Otn	H2O transport, nuclear	0.104619	0.104003	0.103388	0.102773	0.102157	0.101542	0.100926	0.100311	0.0996955	0.0990801	0.0984647	0.0978493	0.0972339	0.0966185	0.0960031	0.0953877	0.0947723	0.0941569	h2o[n] <=> h2o[c]				Transport, Nuclear	1	-1000	1000	0	0		NCD
PIt2n	phosphate nuclear transport via proton symport	-0.104619	-0.104003	-0.103388	-0.102773	-0.102157	-0.101542	-0.100926	-0.100311	-0.0996955	-0.0990801	-0.0984647	-0.0978493	-0.0972339	-0.0966185	-0.0960031	-0.0953877	-0.0947723	-0.0941569	h[c] + pi[c] <=> h[n] + pi[n]				Transport, Nuclear	1	-1000	1000	0	0		NCD
PTD1INOtn_SC	phosphatidyl-1D-myo-insoitol nuclear transport, yeast-specific	0	0	0	0	0	0	0	0	0	0	0	0	0	0	0	0	0	0	ptd1ino_SC[c] <=> ptd1ino_SC[n]				Transport, Nuclear	1	-1000	1000	0	0		NCD
PTD4INOtn_SC	phosphatidyl-1D-myo-4-inositol nuclear transport, yeast-specific	0	0	0	0	0	0	0	0	0	0	0	0	0	0	0	0	0	0	ptd4ino_SC[c] <=> ptd4ino_SC[n]				Transport, Nuclear	1	-1000	1000	0	0		NCD
UMPtn	UMP nuclear transport	0	0	0	0	0	0	0	0	0	0	0	0	0	0	0	0	0	0	ump[c] <=> ump[n]				Transport, Nuclear	1	-1000	1000	0	0		NCD
34HPPt2p	3-(4-hydroxyphenyl)pyruvate peroxisomal transport via proton symport	0	0	0	0	0	0	0	0	0	0	0	0	0	0	0	0	0	0	34hpp[c] + h[c] <=> 34hpp[x] + h[x]				Transport, Peroxisomal	1	-1000	1000	0	0		NCD
4H2OGLTtp	4-hydroxy-2-oxoglutarate peroxisomal transport via diffusion	0	0	0	0	0	0	0	0	0	0	0	0	0	0	0	0	0	0	4h2oglt[c] <=> 4h2oglt[x]				Transport, Peroxisomal	1	-1000	1000	0	0		NCD
ACRNtp	acetylcarnitine transport out of peroxisome	0	0	0	0	0	0	0	0	0	0	0	0	0	0	0	0	0	0	acrn[x] -> acrn[c]				Transport, Peroxisomal	0	0	1000	0	0		NCD
ACtp	acetate transport, peroxisomal	-1.47812e-16	-8.929e-17	1.73401e-16	-2.98763e-16	-1.93679e-16	-2.62517e-18	6.23362e-16	6.68875e-16	1.06107e-15	9.07155e-16	-8.78831e-18	8.62975e-17	4.64851e-17	-2.10839e-16	4.73145e-17	1.11357e-16	2.99277e-16	2.20301e-17	ac[c] <=> ac[x]				Transport, Peroxisomal	1	-1000	1000	0	0		NCD
ASPGLUtp	aspartate-glutamate peroxisomal shuttle	2.0525e-28	0	0	0	0	0	0	0	0	0	0	-1.90087e-27	-2.42665e-28	-3.3973e-28	-1.09604e-27	-2.01412e-27	-4.74409e-27	-1.33466e-28	asp-L[c] + glu-L[x] <=> asp-L[x] + glu-L[c]				Transport, Peroxisomal	1	-1000	1000	0	0		NCD
ATP2tp_H	AMP/ATP transporter, peroxisomal	0	-7.58136e-28	-7.16686e-28	-8.25806e-28	-7.04355e-28	-8.64024e-28	-6.73937e-28	-6.41933e-28	-7.31783e-28	-6.52249e-28	-3.15644e-27	0	7.89119e-29	1.57824e-28	0	-1.57824e-28	0	0	amp[x] + atp[c] + h[x] -> amp[c] + atp[x] + h[c]	(YPR128C)	YPR128C		Transport, Peroxisomal	0	0	1000	0	0		NCD
ATPtp_H	ADP/ATP transporter, peroxisomal	-1.47812e-16	-8.929e-17	1.73401e-16	-2.98763e-16	-1.93679e-16	-2.62517e-18	6.23362e-16	6.68875e-16	1.06107e-15	9.07155e-16	-8.78831e-18	8.62975e-17	4.64851e-17	-2.10839e-16	4.73145e-17	1.11357e-16	2.99277e-16	2.20301e-17	adp[x] + atp[c] + h[x] -> adp[c] + atp[x] + h[c]	(YPR128C)	YPR128C		Transport, Peroxisomal	0	0	1000	0	0		NCD
CITtap	citrate/malate antiport into peroxisome	1.5255e-23	1.31482e-26	-1.10777e-26	9.88928e-27	-1.27262e-26	-7.41919e-27	-8.32148e-27	-1.06328e-26	7.59035e-27	1.09044e-27	4.84737e-27	5.28696e-28	1.90093e-28	1.00987e-28	1.07521e-27	9.02941e-28	3.8375e-27	-1.18808e-28	cit[x] + mal-L[c] <=> cit[c] + mal-L[x]				Transport, Peroxisomal	1	-1000	1000	0	0		NCD
CITtcp	citrate/isocitrate antiport into peroxisome	0	0	0	0	0	0	0	0	0	0	0	1.92831e-27	2.57108e-28	3.53523e-28	1.10878e-27	2.02472e-27	4.76453e-27	1.36589e-28	cit[c] + icit[x] <=> cit[x] + icit[c]				Transport, Peroxisomal	1	-1000	1000	0	0		NCD
CO2tp	CO2 peroxisomal transport	0	0	0	0	0	0	0	0	0	0	0	1.92235e-27	2.67458e-28	3.17606e-28	1.07819e-27	2.01847e-27	4.78499e-27	1.25371e-28	co2[c] <=> co2[x]				Transport, Peroxisomal	1	-1000	1000	0	0		NCD
CRNCARtp	carnitine-acetylcarnitine carrier, peroxisomal	0	0	0	0	0	0	0	0	0	0	0	0	0	0	0	0	0	0	acrn[x] + crn[c] -> acrn[c] + crn[x]				Transport, Peroxisomal	0	0	1000	0	0		NCD
CRNtp	carnitine transport into peroxsiome	0	0	0	0	0	0	0	0	0	0	0	0	0	0	0	0	0	0	crn[c] -> crn[x]				Transport, Peroxisomal	0	0	1000	0	0		NCD
CYSTtp	cystathione peroxisomal transport	7.39062e-17	4.4645e-17	-8.67005e-17	1.49382e-16	9.68397e-17	1.31259e-18	-3.11681e-16	-3.34437e-16	-5.30537e-16	-4.53578e-16	4.39416e-18	-4.31488e-17	-2.32426e-17	1.05419e-16	-2.36572e-17	-5.56785e-17	-1.49639e-16	-1.1015e-17	cyst-L[c] <=> cyst-L[x]				Transport, Peroxisomal	1	-1000	1000	0	0		NCD
E4HGLUtp	L-erythro-4-hydroxyglutamate peroxisomal transport via diffusion	0	0	0	0	0	0	0	0	0	0	0	0	0	0	0	0	0	0	e4hglu[c] <=> e4hglu[x]				Transport, Peroxisomal	1	-1000	1000	0	0		NCD
FA100tp	fatty acid peroxisomal transport	0	9.35102e-30	6.7343e-30	7.45211e-30	7.34948e-30	8.91436e-30	8.09551e-30	6.94528e-30	8.80548e-30	7.80586e-30	0	1.3353e-25	3.26766e-26	1.3111e-26	7.16062e-26	1.50272e-25	3.28783e-25	1.54306e-25	dca[c] -> dca[x]				Transport, Peroxisomal	0	0	1000	0	0		NCD
FA120tp	fatty acid peroxisomal transport	0	0	0	0	0	0	0	0	0	0	0	0	0	0	0	0	0	0	ddca[c] -> ddca[x]				Transport, Peroxisomal	0	0	1000	0	0		NCD
FA140COAabcp	fatty acid peroxisomal transport via ABC system	0	0	0	0	0	0	0	0	0	0	0	0	0	0	0	0	0	0	atp[x] + h2o[x] + tdcoa[c] -> adp[x] + h[x] + pi[x] + tdcoa[x]	(YKL188C) and (YPL147W)	YKL188C YPL147W		Transport, Peroxisomal	0	0	1000	0	0		NCD
FA140tp	fatty acid peroxisomal transport	0	-9.35114e-30	-6.73431e-30	-7.45222e-30	-7.34946e-30	-8.91433e-30	-8.09555e-30	-6.94534e-30	-8.80543e-30	-7.80588e-30	0	-1.33147e-25	-3.27194e-26	-1.36173e-26	-7.16801e-26	-1.4998e-25	-3.28329e-25	-1.5433e-25	ttdca[c] -> ttdca[x]				Transport, Peroxisomal	0	0	1000	0	0		NCD
FA141COAabcp	fatty acid peroxisomal transport via ABC system	0	0	0	0	0	0	0	0	0	0	0	0	0	0	0	0	0	0	atp[x] + h2o[x] + tdecoa[c] -> adp[x] + h[x] + pi[x] + tdecoa[x]	(YKL188C) and (YPL147W)	YKL188C YPL147W		Transport, Peroxisomal	0	0	1000	0	0		NCD
FA141tp	fatty acid peroxisomal transport	0	0	0	0	0	0	0	0	0	0	0	0	0	0	0	0	0	0	ttdcea[c] -> ttdcea[x]				Transport, Peroxisomal	0	0	1000	0	0		NCD
FA160COAabcp	fatty acyl-CoA peroxisomal transport via ABC system	-1.47812e-16	-8.929e-17	1.73401e-16	-2.98763e-16	-1.93679e-16	-2.62517e-18	6.23362e-16	6.68875e-16	1.06107e-15	9.07155e-16	-8.78831e-18	8.62975e-17	4.64851e-17	-2.10839e-16	4.73145e-17	1.11357e-16	2.99277e-16	2.20301e-17	atp[x] + h2o[x] + pmtcoa[c] -> adp[x] + h[x] + pi[x] + pmtcoa[x]	(YKL188C) and (YPL147W)	YKL188C YPL147W		Transport, Peroxisomal	0	0	1000	0	0		NCD
FA160tp	fatty acid peroxisomal transport	1.47812e-16	8.929e-17	-1.73401e-16	2.98763e-16	1.93679e-16	2.62517e-18	-6.23362e-16	-6.68875e-16	-1.06107e-15	-9.07155e-16	8.78831e-18	-8.62975e-17	-4.64851e-17	2.10839e-16	-4.73145e-17	-1.11357e-16	-2.99277e-16	-2.20301e-17	hdca[c] -> hdca[x]				Transport, Peroxisomal	0	0	1000	0	0		NCD
FA161COAabcp	fatty acyl-CoA peroxisomal transport via ABC system	0	0	0	0	0	0	0	0	0	0	0	0	0	0	0	0	0	0	atp[x] + h2o[x] + hdcoa[c] -> adp[x] + h[x] + hdcoa[x] + pi[x]	(YKL188C) and (YPL147W)	YKL188C YPL147W		Transport, Peroxisomal	0	0	1000	0	0		NCD
FA161tp	fatty acid peroxisomal transport	0	0	0	0	0	0	0	0	0	0	0	0	0	0	0	0	0	0	hdcea[c] -> hdcea[x]				Transport, Peroxisomal	0	0	1000	0	0		NCD
FA180COAabcp	fatty acyl-CoA transport via ABC system	0	0	0	0	0	0	0	0	0	0	0	0	0	0	0	0	0	0	atp[x] + h2o[x] + stcoa[c] -> adp[x] + h[x] + pi[x] + stcoa[x]	(YKL188C) and (YPL147W)	YKL188C YPL147W		Transport, Peroxisomal	0	0	1000	0	0		NCD
FA181COAabcp	fatty acyl-CoA peroxisomal transport via ABC system	0	0	0	0	0	0	0	0	0	0	0	-1.90907e-27	-2.57835e-28	-3.12693e-28	-1.10814e-27	-2.02976e-27	-4.78366e-27	-1.15203e-28	atp[x] + h2o[x] + odecoa[c] -> adp[x] + h[x] + odecoa[x] + pi[x]	(YKL188C) and (YPL147W)	YKL188C YPL147W		Transport, Peroxisomal	0	0	1000	0	0		NCD
FA182COAabcp	fatty acyl-CoA peroxisomal transport via ABC system	1.45878e-25	6.61126e-27	-5.56313e-27	4.91813e-27	-6.39626e-27	-3.70875e-27	-4.13876e-27	-5.29438e-27	3.7625e-27	5.37501e-28	-1.34375e-28	0	0	0	0	0	0	0	atp[x] + h2o[x] + ocdycacoa[c] -> adp[x] + h[x] + ocdycacoa[x] + pi[x]	(YKL188C) and (YPL147W)	YKL188C YPL147W		Transport, Peroxisomal	0	0	1000	0	0		NCD
FA240tp	fatty acid peroxisomal transport	0	-9.91486e-27	8.29103e-27	-7.39066e-27	9.56975e-27	5.61988e-27	6.22563e-27	7.97556e-27	-5.65335e-27	-7.86276e-28	1.89357e-28	7.04409e-26	1.69475e-26	7.38493e-27	3.81555e-26	7.8962e-26	1.74019e-25	7.75418e-26	ttc[c] -> ttc[x]	(YBR041W)	YBR041W		Transport, Peroxisomal	0	0	1000	0	0		NCD
FA260tp	fatty acid peroxisomal transport	0	0	0	0	0	0	0	0	0	0	0	0	0	0	0	0	0	0	hexc[c] -> hexc[x]	(YBR041W)	YBR041W		Transport, Peroxisomal	0	0	1000	0	0		NCD
FA80tp	fatty acid peroxisomal transport	-2.93598e-25	2.82443e-29	2.82443e-29	2.82452e-29	2.82452e-29	0	0	0	0	-2.82438e-29	3.00227e-29	0	0	0	0	0	0	0	octa[c] -> octa[x]				Transport, Peroxisomal	0	0	1000	0	0		NCD
GLXtp	glyoxylate transport, peroxisomal	0	5.80117e-33	2.20445e-31	2.61053e-32	5.77217e-31	1.85638e-31	8.12164e-32	2.29146e-31	1.34297e-30	1.59532e-32	8.31656e-29	2.13024e-29	1.16635e-29	9.24685e-30	7.77246e-30	1.01721e-29	1.30621e-29	1.11459e-29	glx[c] <=> glx[x]				Transport, Peroxisomal	1	-1000	1000	0	0		NCD
H2Otp	H2O transport, peroxisomal	-7.39062e-17	-4.4645e-17	8.67005e-17	-1.49382e-16	-9.68397e-17	-1.31259e-18	3.11681e-16	3.34437e-16	5.30537e-16	4.53578e-16	-4.39416e-18	4.31488e-17	2.32426e-17	-1.05419e-16	2.36572e-17	5.56785e-17	1.49639e-16	1.1015e-17	h2o[c] <=> h2o[x]				Transport, Peroxisomal	1	-1000	1000	0	0		NCD
HCYSt2p	Homocysteine peroxisomal transport via proton symport	-7.39062e-17	-4.4645e-17	8.67005e-17	-1.49382e-16	-9.68397e-17	-1.31259e-18	3.11681e-16	3.34437e-16	5.30537e-16	4.53578e-16	-4.39416e-18	4.31488e-17	2.32426e-17	-1.05419e-16	2.36572e-17	5.56785e-17	1.49639e-16	1.1015e-17	h[c] + hcys-L[c] <=> h[x] + hcys-L[x]				Transport, Peroxisomal	1	-1000	1000	0	0		NCD
MALOAAtp	malate/oxaloacetate shuttle	1.55447e-23	2.61762e-26	-2.23229e-26	1.95706e-26	-2.56101e-26	-1.49922e-26	-1.67744e-26	-2.1371e-26	1.49794e-26	2.03967e-27	7.8816e-27	-1.53938e-29	-1.84725e-28	-4.66944e-28	1.12888e-27	6.67063e-29	3.18138e-27	-4.56681e-28	mal-L[x] + oaa[c] <=> mal-L[c] + oaa[x]				Transport, Peroxisomal	1	-1000	1000	0	0		NCD
NH4tp	ammonia peroxisomal transport	-7.39062e-17	-4.4645e-17	8.67005e-17	-1.49382e-16	-9.68397e-17	-1.31259e-18	3.11681e-16	3.34437e-16	5.30537e-16	4.53578e-16	-4.39416e-18	4.31488e-17	2.32426e-17	-1.05419e-16	2.36572e-17	5.56785e-17	1.49639e-16	1.1015e-17	nh4[c] <=> nh4[x]				Transport, Peroxisomal	1	-1000	1000	0	0		NCD
NMNt2p	NMN peroxisomal transport via proton symport	0	0	0	0	0	0	0	0	0	0	0	0	0	0	0	0	0	0	h[c] + nmn[c] <=> h[x] + nmn[x]				Transport, Peroxisomal	1	-1000	1000	0	0		NCD
PIt2p	phosphate peroxisomal transport via proton symport	1.47812e-16	8.929e-17	-1.73401e-16	2.98763e-16	1.93679e-16	2.62517e-18	-6.23362e-16	-6.68875e-16	-1.06107e-15	-9.07155e-16	8.78831e-18	-8.62975e-17	-4.64851e-17	2.10839e-16	-4.73145e-17	-1.11357e-16	-2.99277e-16	-2.20301e-17	h[c] + pi[c] <=> h[x] + pi[x]				Transport, Peroxisomal	1	-1000	1000	0	0		NCD
PYRt2p	pyruvate peroxisomal transport via proton symport	-7.39062e-17	-4.4645e-17	8.67005e-17	-1.49382e-16	-9.68397e-17	-1.31259e-18	3.11681e-16	3.34437e-16	5.30537e-16	4.53578e-16	-4.39416e-18	4.31488e-17	2.32426e-17	-1.05419e-16	2.36572e-17	5.56785e-17	1.49639e-16	1.1015e-17	h[c] + pyr[c] <=> h[x] + pyr[x]				Transport, Peroxisomal	1	-1000	1000	0	0		NCD
TYRt2p	tyrosine peroxisomal transport via proton symport	0	0	0	0	0	0	0	0	0	0	0	0	0	0	0	0	0	0	h[c] + tyr-L[c] <=> h[x] + tyr-L[x]				Transport, Peroxisomal	1	-1000	1000	0	0		NCD
CO2tv	CO2 vacuolar transport	0	0	0	0	0	0	0	0	0	0	0	0	0	0	0	0	0	0	co2[c] <=> co2[v]				Transport, Vacuolar	1	-1000	1000	0	0		NCD
GLCtv	glucose transport, vacuolar	0	0	0	0	0	0	0	0	0	0	0	4.30452e-26	7.59621e-27	8.39582e-27	2.53207e-26	4.46444e-26	1.03415e-25	4.79761e-27	glc-D[c] <=> glc-D[v]				Transport, Vacuolar	1	-1000	1000	0	0		NCD
H2Otv	H2O transport, vacuolar	0	0	0	0	0	0	0	0	0	0	0	-2.15432e-26	-3.79969e-27	-4.18315e-27	-1.26889e-26	-2.23101e-26	-5.17316e-26	-2.37045e-27	h2o[c] <=> h2o[v]				Transport, Vacuolar	1	-1000	1000	0	0		NCD
PEtv_SC	phosphatidylethanolamine vacuolar transport, yeast-specific	0	0	0	0	0	0	0	0	0	0	0	2.14193e-28	3.84115e-29	4.23178e-29	1.26302e-28	2.23308e-28	5.16928e-28	2.40886e-29	pe_SC[c] <=> pe_SC[v]				Transport, Vacuolar	1	-1000	1000	0	0		NCD
PIt2v	phosphate vacuolar transport via proton symport	0	0	0	0	0	0	0	0	0	0	0	0	0	0	0	0	0	0	h[c] + pi[c] <=> h[v] + pi[v]				Transport, Vacuolar	1	-1000	1000	0	0		NCD
PStv_SC	phosphatidylserine vacuolar transport, yeast-specific	0	0	0	0	0	0	0	0	0	0	0	0	0	0	0	0	0	0	ps_SC[c] <=> ps_SC[v]				Transport, Vacuolar	1	-1000	1000	0	0		NCD
TREt2v	trehalose vacuolar transport via proton symport	0	0	0	0	0	0	0	0	0	0	0	-2.14471e-26	-3.83987e-27	-4.2145e-27	-1.26435e-26	-2.229e-26	-5.17446e-26	-2.34139e-27	h[c] + tre[c] <=> h[v] + tre[v]				Transport, Vacuolar	1	-1000	1000	0	0		NCD
34HPPOR	4-Hydroxyphenylpyruvate:oxygen oxidoreductase	0	0	0	0	0	0	0	0	0	0	0	0	0	0	0	0	0	0	34hpp[c] + o2[c] -> co2[c] + hgentis[c]				Tyrosine, Tryptophan, and Phenylalanine Metabolism	0	0	1000	0	0	1.13.11.27	NCD
3HAO	3-hydroxyanthranilate 3,4-dioxygenase	0	0	0	0	0	0	0	0	0	0	0	0	0	0	0	0	0	0	3hanthrn[c] + o2[c] -> cmusa[c] + h[c]	(YJR025C)	YJR025C		Tyrosine, Tryptophan, and Phenylalanine Metabolism	0	0	1000	0	0	1.13.11.6	NCD
ALDD19x	aldehyde dehydrogenase (phenylacetaldehyde, NAD)	0	0	0	0	0	0	0	0	0	0	0	0	0	0	0	0	0	0	h2o[c] + nad[c] + pacald[c] -> 2 h[c] + nadh[c] + pac[c]	(YMR170C) or (YMR169C)	YMR169C YMR170C		Tyrosine, Tryptophan, and Phenylalanine Metabolism	0	0	1000	0	0	1.2.1.39	JLR
ALDD20xm	aldehyde dehydrogenase (indole-3-acetaldehyde, NAD), mitochondrial	0	0	0	0	0	0	0	0	0	0	0	0	0	0	0	0	0	0	h2o[m] + id3acald[m] + nad[m] -> 2 h[m] + ind3ac[m] + nadh[m]	(YOR374W)	YOR374W		Tyrosine, Tryptophan, and Phenylalanine Metabolism	0	0	1000	0	0		NCD
ALDD20y	aldehyde dehydrogenase (indole-3-acetaldehyde, NADP)	0	0	0	0	0	0	0	0	0	0	0	0	0	0	0	0	0	0	h2o[c] + id3acald[c] + nadp[c] -> 2 h[c] + ind3ac[c] + nadph[c]	(YPL061W)	YPL061W		Tyrosine, Tryptophan, and Phenylalanine Metabolism	0	0	1000	0	0		NCD
ALDD20ym	aldehyde dehydrogenase (indole-3-acetaldehyde, NADP), mitochondrial	0	0	0	0	0	0	0	0	0	0	0	0	0	0	0	0	0	0	h2o[m] + id3acald[m] + nadp[m] -> 2 h[m] + ind3ac[m] + nadph[m]	(YER073W) or (YOR374W)	YER073W YOR374W		Tyrosine, Tryptophan, and Phenylalanine Metabolism	0	0	1000	0	0		NCD
ALDD2xm	aldehyde dehydrogenase (acetylaldehyde, NAD), mitochondrial	0	0	0	0	0	0	0	0	0	0	0	0	0	0	0	0	0	0	acald[m] + h2o[m] + nad[m] -> ac[m] + 2 h[m] + nadh[m]	(YOR374W)	YOR374W		Tyrosine, Tryptophan, and Phenylalanine Metabolism	0	0	1000	0	0	1.2.1.3	NCD
ALDD2y	aldehyde dehydrogenase (acetaldehyde, NADP)	2.02698	2.11741	2.20784	2.29827	2.3887	2.47913	2.56956	2.65999	2.75042	2.84085	2.93128	0.69857	0.694176	0.689782	0.685389	0.680995	0.676602	0.672208	acald[c] + h2o[c] + nadp[c] -> ac[c] + 2 h[c] + nadph[c]	(YPL061W)	YPL061W		Tyrosine, Tryptophan, and Phenylalanine Metabolism	0	0	1000	0	0	1.2.1.4	See also ALDH1 (1.2.1.3)
ALDD2ym	aldehyde dehydrogenase (acetylaldehyde, NADP), mitochondrial	0	0	0	0	0	0	0	0	0	0	0	0	0	0	0	0	0	0	acald[m] + h2o[m] + nadp[m] -> ac[m] + 2 h[m] + nadph[m]	(YOR374W)	YOR374W		Tyrosine, Tryptophan, and Phenylalanine Metabolism	0	0	1000	0	0	1.2.1.4	NCD
AM6SAD	aminomuconate-semialdehyde dehydrogenase	0	0	0	0	0	0	0	0	0	0	0	0	0	0	0	0	0	0	am6sa[c] + h2o[c] + nad[c] -> amuco[c] + 2 h[c] + nadh[c]				Tyrosine, Tryptophan, and Phenylalanine Metabolism	0	0	1000	0	0	1.2.1.32	NCD
AMID2	amidase	0	0	0	0	0	0	0	0	0	0	0	0	0	0	0	0	0	0	h2o[c] + pad[c] -> nh4[c] + pac[c]	(YDR242W)	YDR242W		Tyrosine, Tryptophan, and Phenylalanine Metabolism	0	0	1000	0	0	3.5.1.4	NCD
AMID3	amidase	0	0	0	0	0	0	0	0	0	0	0	0	0	0	0	0	0	0	h2o[c] + iad[c] -> ind3ac[c] + nh4[c]	(YDR242W)	YDR242W		Tyrosine, Tryptophan, and Phenylalanine Metabolism	0	0	1000	0	0	3.5.1.4	NCD
ANPRT	anthranilate phosphoribosyltransferase	0.0268641	0.0267061	0.0265481	0.02639	0.026232	0.026074	0.025916	0.025758	0.0255999	0.0254419	0.0252839	0.0251259	0.0249678	0.0248098	0.0246518	0.0244938	0.0243357	0.0241777	anth[c] + prpp[c] -> ppi[c] + pran[c]	(YDR354W)	YDR354W		Tyrosine, Tryptophan, and Phenylalanine Metabolism	0	0	1000	0	0	2.4.2.18	LOCUS:YDR354W#ABBREVIATION:TRP4#ECNUMBERS:2.4.2.18#
CAT	catalase	0	0	0	0	0	0	0	0	0	0	0	0	0	0	0	0	0	0	2 h2o2[c] -> 2 h2o[c] + o2[c]	(YGR088W)	YGR088W		Tyrosine, Tryptophan, and Phenylalanine Metabolism	0	0	1000	0	0	1.11.1.6	JLR
CATp	catalase A, peroxisomal	0	1.97683e-26	-1.66862e-26	1.4667e-26	-1.92369e-26	-1.12657e-26	-1.2488e-26	-1.59953e-26	1.12654e-26	1.59405e-27	0	6.64274e-26	1.65262e-26	7.09419e-27	3.59546e-26	7.51339e-26	1.64456e-25	7.72299e-26	2 h2o2[x] -> 2 h2o[x] + o2[x]	(YDR256C)	YDR256C		Tyrosine, Tryptophan, and Phenylalanine Metabolism	0	0	1000	0	0	1.11.1.6	NCD
CHORM	chorismate mutase	0.223142	0.22183	0.220517	0.219205	0.217892	0.216579	0.215267	0.213954	0.212642	0.211329	0.210016	0.208704	0.207391	0.206079	0.204766	0.203453	0.202141	0.200828	chor[c] -> pphn[c]	(YPR060C)	YPR060C		Tyrosine, Tryptophan, and Phenylalanine Metabolism	0	0	1000	0	0	5.4.99.5	LOCUS:YPR060C#ABBREVIATION:ARO7#ECNUMBERS:5.4.99.5#
CHORS	chorismate synthase	0.250007	0.248536	0.247065	0.245595	0.244124	0.242653	0.241183	0.239712	0.238242	0.236771	0.2353	0.23383	0.232359	0.230888	0.229418	0.227947	0.226477	0.225006	3psme[c] -> chor[c] + pi[c]	(YGL148W)	YGL148W		Tyrosine, Tryptophan, and Phenylalanine Metabolism	0	0	1000	0	0	4.2.3.5	Previously EC 4.6.1.4. Now EC 4.2.3.5
DDPA	3-deoxy-D-arabino-heptulosonate 7-phosphate synthetase	0.250007	0.248536	0.247065	0.245595	0.244124	0.242653	0.241183	0.239712	0.238242	0.236771	0.2353	0.23383	0.232359	0.230888	0.229418	0.227947	0.226477	0.225006	e4p[c] + h2o[c] + pep[c] -> 2dda7p[c] + pi[c]	(YBR249C) or (YDR035W)	YBR249C YDR035W		Tyrosine, Tryptophan, and Phenylalanine Metabolism	0	0	1000	0	0	4.1.2.15	LOCUS:YDR035W#ABBREVIATION:ARO3#ECNUMBERS:4.1.2.15#
DDPAm	2-deoxy-D-arabino-heptulosonate 7-phosphate synthetase, mitochondrial	0	0	0	0	0	0	0	0	0	0	0	0	0	0	0	0	0	0	e4p[m] + h2o[m] + pep[m] -> 2dda7p[m] + pi[m]	(YDR035W)	YDR035W		Tyrosine, Tryptophan, and Phenylalanine Metabolism	0	0	1000	0	0	4.1.2.15	NCD
DHQS	3-dehydroquinate synthase	0.250007	0.248536	0.247065	0.245595	0.244124	0.242653	0.241183	0.239712	0.238242	0.236771	0.2353	0.23383	0.232359	0.230888	0.229418	0.227947	0.226477	0.225006	2dda7p[c] -> 3dhq[c] + pi[c]	(YDR127W)	YDR127W		Tyrosine, Tryptophan, and Phenylalanine Metabolism	0	0	1000	0	0	4.2.3.4	Previously EC 4.6.1.3. now EC 4.2.3.4, 3-dehydroquinate synthase
DHQTi	3-dehydroquinate dehydratase, irreversible	0.250007	0.248536	0.247065	0.245595	0.244124	0.242653	0.241183	0.239712	0.238242	0.236771	0.2353	0.23383	0.232359	0.230888	0.229418	0.227947	0.226477	0.225006	3dhq[c] -> 3dhsk[c] + h2o[c]	(YDR127W)	YDR127W		Tyrosine, Tryptophan, and Phenylalanine Metabolism	0	0	1000	0	0	4.2.1.10	NCD
DIAT	diamine transaminase	0	0	0	0	0	0	0	0	0	0	0	0	0	0	0	0	0	0	accoa[c] + sprm[c] -> N1sprm[c] + coa[c] + h[c]				Tyrosine, Tryptophan, and Phenylalanine Metabolism	0	0	1000	0	0	2.6.1.29	NCD
FKYNH	N-Formyl-L-kynurenine amidohydrolase	0	0	0	0	0	0	0	0	0	0	0	0	0	0	0	0	0	0	Lfmkynr[c] + h2o[c] -> Lkynr[c] + for[c] + h[c]				Tyrosine, Tryptophan, and Phenylalanine Metabolism	0	0	1000	0	0	3.5.1.9	NCD
FUMAC	fumarylacetoacetase	0	0	0	0	0	0	0	0	0	0	0	0	0	0	0	0	0	0	4fumacac[c] + h2o[c] -> acac[c] + fum[c] + h[c]				Tyrosine, Tryptophan, and Phenylalanine Metabolism	0	0	1000	0	0	3.7.1.2	NCD
HGNTOR	Homogentisate:oxygen 1,2-oxidoreductase (decyclizing)	0	0	0	0	0	0	0	0	0	0	0	0	0	0	0	0	0	0	hgentis[c] + o2[c] -> 4mlacac[c] + h[c]				Tyrosine, Tryptophan, and Phenylalanine Metabolism	0	0	1000	0	0	1.13.11.5	NCD
HKYNH	3-Hydroxy-L-kynurenine hydrolase	0	0	0	0	0	0	0	0	0	0	0	0	0	0	0	0	0	0	h2o[c] + hLkynr[c] -> 3hanthrn[c] + ala-L[c]	(YLR231C)	YLR231C		Tyrosine, Tryptophan, and Phenylalanine Metabolism	0	0	1000	0	0	3.7.1.3	NCD
IGPS	indole-3-glycerol-phosphate synthase	0.0268641	0.0267061	0.0265481	0.02639	0.026232	0.026074	0.025916	0.025758	0.0255999	0.0254419	0.0252839	0.0251259	0.0249678	0.0248098	0.0246518	0.0244938	0.0243357	0.0241777	2cpr5p[c] + h[c] -> 3ig3p[c] + co2[c] + h2o[c]	(YKL211C)	YKL211C		Tyrosine, Tryptophan, and Phenylalanine Metabolism	0	0	1000	0	0	4.1.1.48	LOCUS:YKL211C#ABBREVIATION:TRP3#ECNUMBERS:4.1.3.27,4.1.1.48#
INDPYRD	Indole-3-pyruvate decarboxylase	0	0	0	0	0	0	0	0	0	0	0	0	0	0	0	0	0	0	h[c] + indpyr[c] <=> co2[c] + id3acald[c]	(YDR380W)	YDR380W		Tyrosine, Tryptophan, and Phenylalanine Metabolism	1	-1000	1000	0	0	4.1.1.74	NCD
KYN	kynureninase	0	0	0	0	0	0	0	0	0	0	0	0	0	0	0	0	0	0	Lkynr[c] + h2o[c] -> ala-L[c] + anth[c] + h[c]	(YLR231C)	YLR231C		Tyrosine, Tryptophan, and Phenylalanine Metabolism	0	0	1000	0	0	3.7.1.3	NCD
KYN3OX	kynurenine 3-monooxygenase	0	0	0	0	0	0	0	0	0	0	0	0	0	0	0	0	0	0	Lkynr[c] + h[c] + nadph[c] + o2[c] -> h2o[c] + hLkynr[c] + nadp[c]	(YBL098W)	YBL098W		Tyrosine, Tryptophan, and Phenylalanine Metabolism	0	0	1000	0	0	1.14.13.9	NCD
MACACI	maleylacetoacetate isomerase	0	0	0	0	0	0	0	0	0	0	0	0	0	0	0	0	0	0	4mlacac[c] -> 4fumacac[c]				Tyrosine, Tryptophan, and Phenylalanine Metabolism	0	0	1000	0	0	5.2.1.2	NCD
PCLAD	picolinic acid decarboxylase	0	0	0	0	0	0	0	0	0	0	0	0	0	0	0	0	0	0	cmusa[c] + h[c] -> am6sa[c] + co2[c]				Tyrosine, Tryptophan, and Phenylalanine Metabolism	0	0	1000	0	0	4.1.1.45	NCD
PHETA1	phenylalanine transaminase	-0.126659	-0.125914	-0.125169	-0.124423	-0.123678	-0.122933	-0.122188	-0.121443	-0.120698	-0.119953	-0.119208	-0.118463	-0.117718	-0.116973	-0.116228	-0.115483	-0.114738	-0.113993	akg[c] + phe-L[c] <=> glu-L[c] + phpyr[c]	(YHR137W)	YHR137W		Tyrosine, Tryptophan, and Phenylalanine Metabolism	1	-1000	1000	0	0	2.6.1.58	LOCUS:YHR137W#ABBREVIATION:ARO9#ECNUMBERS:2.6.1.-#
PHETRS	Phenylalanyl-tRNA synthetase	0	0	0	0	0	0	0	0	0	0	0	0	0	0	0	0	0	0	atp[c] + phe-L[c] + trnaphe[c] -> amp[c] + phetrna[c] + ppi[c]	(YLR060W and YFL022C)	YFL022C YLR060W		Tyrosine, Tryptophan, and Phenylalanine Metabolism	0	0	1000	0	0	6.1.1.20	LOCUS:YFL022C#ABBREVIATION:FRS2#ECNUMBERS:6.1.1.20#
PHETRSm	phenylalanyl-tRNA synthetase, mitochondrial	0	0	0	0	0	0	0	0	0	0	0	0	0	0	0	0	0	0	atp[m] + phe-L[m] + trnaphe[m] -> amp[m] + phetrna[m] + ppi[m]	(YPR047W)	YPR047W		Tyrosine, Tryptophan, and Phenylalanine Metabolism	0	0	1000	0	0	6.1.1.20	NCD
POLYAO	polyamine oxidase	0	0	0	0	0	0	0	0	0	0	0	0	0	0	0	0	0	0	N1aspmd[c] + h2o[c] + o2[c] -> aproa[c] + aprut[c] + h2o2[c]				Tyrosine, Tryptophan, and Phenylalanine Metabolism	0	0	1000	0	0	1.5.3.11	NCD
POLYAO2	poylamine oxidase	0	0	0	0	0	0	0	0	0	0	0	0	0	0	0	0	0	0	N1sprm[c] + h2o[c] + o2[c] -> N1aspmd[c] + aproa[c] + h2o2[c]				Tyrosine, Tryptophan, and Phenylalanine Metabolism	0	0	1000	0	0	1.5.3.11	NCD
PPND	prephenate dehydrogenase	0.0964838	0	0	0	0	0	0	0	0	0	0.0908083	0.0902407	0.0896732	0.0891056	0.0885381	0.0879705	0.087403	0.0868354	nad[c] + pphn[c] -> 34hpp[c] + co2[c] + nadh[c]				Tyrosine, Tryptophan, and Phenylalanine Metabolism	0	0	1000	0	0	1.3.1.12	none
PPND2	prephenate dehydrogenase (NADP)	0	0.0959163	0.0953487	0.0947812	0.0942136	0.0936461	0.0930785	0.0925109	0.0919434	0.0913758	0	0	0	0	0	0	0	0	nadp[c] + pphn[c] -> 34hpp[c] + co2[c] + nadph[c]	(YBR166C)	YBR166C		Tyrosine, Tryptophan, and Phenylalanine Metabolism	0	0	1000	0	0	1.3.1.13	NCD
PPNDH	prephenate dehydratase	0.126659	0.125914	0.125169	0.124423	0.123678	0.122933	0.122188	0.121443	0.120698	0.119953	0.119208	0.118463	0.117718	0.116973	0.116228	0.115483	0.114738	0.113993	h[c] + pphn[c] -> co2[c] + h2o[c] + phpyr[c]	(YNL316C)	YNL316C		Tyrosine, Tryptophan, and Phenylalanine Metabolism	0	0	1000	0	0	4.2.1.51	LOCUS:YNL316C#ABBREVIATION:PHA2#ECNUMBERS:4.2.1.51#
PRAIi	phosphoribosylanthranilate isomerase (irreversible)	0.0268641	0.0267061	0.0265481	0.02639	0.026232	0.026074	0.025916	0.025758	0.0255999	0.0254419	0.0252839	0.0251259	0.0249678	0.0248098	0.0246518	0.0244938	0.0243357	0.0241777	pran[c] -> 2cpr5p[c]	(YDR007W)	YDR007W		Tyrosine, Tryptophan, and Phenylalanine Metabolism	0	0	1000	0	0	5.3.1.24	JLR- added irreversible form of PRAI
PSCVTi	3-phosphoshikimate 1-carboxyvinyltransferase, irreversible	0.250007	0.248536	0.247065	0.245595	0.244124	0.242653	0.241183	0.239712	0.238242	0.236771	0.2353	0.23383	0.232359	0.230888	0.229418	0.227947	0.226477	0.225006	pep[c] + skm5p[c] -> 3psme[c] + pi[c]	(YDR127W)	YDR127W		Tyrosine, Tryptophan, and Phenylalanine Metabolism	0	0	1000	0	0	2.5.1.19	NCD
SHK3D	shikimate dehydrogenase	0.250007	0.248536	0.247065	0.245595	0.244124	0.242653	0.241183	0.239712	0.238242	0.236771	0.2353	0.23383	0.232359	0.230888	0.229418	0.227947	0.226477	0.225006	3dhsk[c] + h[c] + nadph[c] -> nadp[c] + skm[c]	(YDR127W)	YDR127W		Tyrosine, Tryptophan, and Phenylalanine Metabolism	0	0	1000	0	0	1.1.1.25	LOCUS:YDR127W#ABBREVIATION:ARO1#ECNUMBERS:4.6.1.3,4.2.1.10,1.1.1.25,2.7.1.71,,,2.5.1.19#
SHKK	shikimate kinase	0.250007	0.248536	0.247065	0.245595	0.244124	0.242653	0.241183	0.239712	0.238242	0.236771	0.2353	0.23383	0.232359	0.230888	0.229418	0.227947	0.226477	0.225006	atp[c] + skm[c] -> adp[c] + h[c] + skm5p[c]	(YDR127W)	YDR127W		Tyrosine, Tryptophan, and Phenylalanine Metabolism	0	0	1000	0	0	2.7.1.71	LOCUS:YDR127W#ABBREVIATION:ARO1#ECNUMBERS:4.6.1.3,4.2.1.10,1.1.1.25,2.7.1.71,,,2.5.1.19#
SPMDAT1	Spermidine acetyltransferase	0	0	0	0	0	0	0	0	0	0	0	0	0	0	0	0	0	0	accoa[c] + spmd[c] -> N1aspmd[c] + coa[c] + h[c]				Tyrosine, Tryptophan, and Phenylalanine Metabolism	0	0	1000	0	0	2.3.1.57	JLR rxn DIAMT was redundant and has been deleted - NCD
TRPO2	L-Tryptophan:oxygen 2,3-oxidoreductase (decyclizing)	0	0	0	0	0	0	0	0	0	0	0	0	0	0	0	0	0	0	o2[c] + trp-L[c] -> Lfmkynr[c]	(YJR078W)	YJR078W		Tyrosine, Tryptophan, and Phenylalanine Metabolism	0	0	1000	0	0	1.13.11.11	NCD
TRPS1	tryptophan synthase (indoleglycerol phosphate)	0.0268641	0.0267061	0.0265481	0.02639	0.026232	0.026074	0.025916	0.025758	0.0255999	0.0254419	0.0252839	0.0251259	0.0249678	0.0248098	0.0246518	0.0244938	0.0243357	0.0241777	3ig3p[c] + ser-L[c] -> g3p[c] + h2o[c] + trp-L[c]	(YGL026C)	YGL026C		Tyrosine, Tryptophan, and Phenylalanine Metabolism	0	0	1000	0	0	4.2.1.20	LOCUS:YGL026C#ABBREVIATION:TRP5#ECNUMBERS:4.2.1.20#
TRPTRS	Tryptophanyl-tRNA synthetase	0	0	0	0	0	0	0	0	0	0	0	0	0	0	0	0	0	0	atp[c] + trnatrp[c] + trp-L[c] -> amp[c] + ppi[c] + trptrna[c]	(YOL097C)	YOL097C		Tyrosine, Tryptophan, and Phenylalanine Metabolism	0	0	1000	0	0	6.1.1.2	LOCUS:YOL097C#ABBREVIATION:WRS1#ECNUMBERS:6.1.1.2#
TRPTRSm	Tryptophanyl-tRNA synthetase, mitochondrial	0	0	0	0	0	0	0	0	0	0	0	0	0	0	0	0	0	0	atp[m] + trnatrp[m] + trp-L[m] -> amp[m] + ppi[m] + trptrna[m]	(YDR268W)	YDR268W		Tyrosine, Tryptophan, and Phenylalanine Metabolism	0	0	1000	0	0	6.1.1.2	NCD
TYRTA	tyrosine transaminase	-1000	-1000	-1000	-1000	-1000	-1000	-1000	-1000	-1000	-1000	-1000	-1000	-1000	-1000	-1000	-1000	-1000	-1000	akg[c] + tyr-L[c] <=> 34hpp[c] + glu-L[c]	(YLR027C)	YLR027C		Tyrosine, Tryptophan, and Phenylalanine Metabolism	1	-1000	1000	0	0	2.6.1.5	LOCUS:YLR027C#ABBREVIATION:AAT2#ECNUMBERS:2.6.1.1#
TYRTAi	tyrosine transaminase, irreversible	0	0	0	0	0	0	0	0	0	0	0	0.0902407	0.0896732	0.0891056	0.0885381	0.0879705	0.087403	0.0868354	34hpp[c] + glu-L[c] -> akg[c] + tyr-L[c]	(YHR137W) or (YGL202W)	YGL202W YHR137W		Tyrosine, Tryptophan, and Phenylalanine Metabolism	0	0	1000	0	0	2.6.1.5	NCD
TYRTAm	tyrosine transaminase, mitochondrial	999.904	999.904	999.905	999.905	999.906	999.906	999.907	999.907	999.908	999.909	999.909	1000	1000	1000	1000	1000	1000	1000	akg[m] + tyr-L[m] <=> 34hpp[m] + glu-L[m]	(YKL106W)	YKL106W		Tyrosine, Tryptophan, and Phenylalanine Metabolism	1	-1000	1000	0	0	2.6.1.5	NCD
TYRTAp	tyrosine transaminase, peroxisomal	0	0	0	0	0	0	0	0	0	0	0	0	0	0	0	0	0	0	akg[x] + tyr-L[x] <=> 34hpp[x] + glu-L[x]	(YLR027C)	YLR027C		Tyrosine, Tryptophan, and Phenylalanine Metabolism	1	-1000	1000	0	0	2.6.1.5	NCD
TYRTRS	tyrosyl-tRNA synthetase	0	0	0	0	0	0	0	0	0	0	0	0	0	0	0	0	0	0	atp[c] + trnatyr[c] + tyr-L[c] -> amp[c] + ppi[c] + tyrtrna[c]	(YGR185C)	YGR185C		Tyrosine, Tryptophan, and Phenylalanine Metabolism	0	0	1000	0	0	6.1.1.1	NCD
TYRTRSm	tyrosyl-tRNA synthetase, mitochondrial	0	0	0	0	0	0	0	0	0	0	0	0	0	0	0	0	0	0	atp[m] + trnatyr[m] + tyr-L[m] -> amp[m] + ppi[m] + tyrtrna[m]	(YPL097W)	YPL097W		Tyrosine, Tryptophan, and Phenylalanine Metabolism	0	0	1000	0	0	6.1.1.1	NCD
ACHBSm	2-aceto-2-hydroxybutanoate synthase, mitochondrial	0.182279	0.181207	0.180134	0.179062	0.17799	0.176918	0.175845	0.174773	0.173701	0.172629	0.171556	0.170484	0.169412	0.16834	0.167268	0.166195	0.165123	0.164051	2obut[m] + h[m] + pyr[m] -> 2ahbut[m] + co2[m]	(YCL009C and YMR108W)	YCL009C YMR108W		Valine, Leucine, and Isoleucine Metabolism	0	0	1000	0	0	4.1.3.18	NCD
ACLSm	acetolactate synthase, mitochondrial	0.530661	0.527539	0.524418	0.521296	0.518175	0.515053	0.511932	0.50881	0.505689	0.502567	0.499446	0.496324	0.493203	0.490081	0.486959	0.483838	0.480716	0.477595	h[m] + 2 pyr[m] -> alac-S[m] + co2[m]	(YCL009C and YMR108W)	YCL009C YMR108W		Valine, Leucine, and Isoleucine Metabolism	0	0	1000	0	0	4.1.3.18	NCD
DHAD1m	dihydroxy-acid dehydratase (2,3-dihydroxy-3-methylbutanoate), mitochondrial	0.530661	0.527539	0.524418	0.521296	0.518175	0.515053	0.511932	0.50881	0.505689	0.502567	0.499446	0.496324	0.493203	0.490081	0.486959	0.483838	0.480716	0.477595	23dhmb[m] -> 3mob[m] + h2o[m]	(YJR016C)	YJR016C		Valine, Leucine, and Isoleucine Metabolism	0	0	1000	0	0	4.2.1.9	NCD
DHAD2m	dihydroxy-acid dehydratase (2,3-dihydroxy-3-methylpentanoate), mitochondrial	0.182279	0.181207	0.180134	0.179062	0.17799	0.176918	0.175845	0.174773	0.173701	0.172629	0.171556	0.170484	0.169412	0.16834	0.167268	0.166195	0.165123	0.164051	23dhmp[m] -> 3mop[m] + h2o[m]	(YJR016C)	YJR016C		Valine, Leucine, and Isoleucine Metabolism	0	0	1000	0	0		NCD
ILETA	isoleucine transaminase	-0.182279	-0.181207	-0.180134	-0.179062	-0.17799	-0.176918	-0.175845	-0.174773	-0.173701	-0.172629	-0.171556	-0.170484	-0.169412	-0.16834	-0.167268	-0.166195	-0.165123	-0.164051	akg[c] + ile-L[c] <=> 3mop[c] + glu-L[c]	(YJR148W)	YJR148W		Valine, Leucine, and Isoleucine Metabolism	1	-1000	1000	0	0	2.6.1.42	LOCUS:YJR148W#ABBREVIATION:BAT2#ECNUMBERS:2.6.1.42#
ILETAm	isoleucine transaminase, mitochondrial	0	0	0	0	0	0	0	0	0	0	0	0	0	0	0	0	0	0	akg[m] + ile-L[m] <=> 3mop[m] + glu-L[m]	(YHR208W)	YHR208W		Valine, Leucine, and Isoleucine Metabolism	1	-1000	1000	0	0	2.6.1.42	NCD
ILETRS	Isoleucyl-tRNA synthetase	0	0	0	0	0	0	0	0	0	0	0	0	0	0	0	0	0	0	atp[c] + ile-L[c] + trnaile[c] -> amp[c] + iletrna[c] + ppi[c]	(YBL076C)	YBL076C		Valine, Leucine, and Isoleucine Metabolism	0	0	1000	0	0	6.1.1.5	LOCUS:YBL076C#ABBREVIATION:ILS1#ECNUMBERS:6.1.1.5#
ILETRSm	isoleucyl-tRNA synthetase, mitochondrial	0	0	0	0	0	0	0	0	0	0	0	0	0	0	0	0	0	0	atp[m] + ile-L[m] + trnaile[m] -> amp[m] + iletrna[m] + ppi[m]	(YPL040C)	YPL040C		Valine, Leucine, and Isoleucine Metabolism	0	0	1000	0	0	6.1.1.5	NCD
IPMD	3-isopropylmalate dehydrogenase	0.280371	0.278721	0.277072	0.275423	0.273774	0.272124	0.270475	0.268826	0.267177	0.265527	0.263878	0.262229	0.26058	0.258931	0.257281	0.255632	0.253983	0.252334	3c2hmp[c] + nad[c] -> 3c4mop[c] + h[c] + nadh[c]	(YCL018W)	YCL018W		Valine, Leucine, and Isoleucine Metabolism	0	0	1000	0	0	1.1.1.85	LOCUS:YCL018W#ABBREVIATION:LEU2#ECNUMBERS:1.1.1.85#
IPPMIa	3-isopropylmalate dehydratase	-0.280371	-0.278721	-0.277072	-0.275423	-0.273774	-0.272124	-0.270475	-0.268826	-0.267177	-0.265527	-0.263878	-0.262229	-0.26058	-0.258931	-0.257281	-0.255632	-0.253983	-0.252334	3c2hmp[c] <=> 2ippm[c] + h2o[c]	(YGL009C)	YGL009C		Valine, Leucine, and Isoleucine Metabolism	1	-1000	1000	0	0	4.2.1.33	LOCUS:YGL009C#ABBREVIATION:LEU1#ECNUMBERS:4.2.1.33#
IPPMIb	2-isopropylmalate hydratase	-0.280371	-0.278721	-0.277072	-0.275423	-0.273774	-0.272124	-0.270475	-0.268826	-0.267177	-0.265527	-0.263878	-0.262229	-0.26058	-0.258931	-0.257281	-0.255632	-0.253983	-0.252334	2ippm[c] + h2o[c] <=> 3c3hmp[c]	(YGL009C)	YGL009C		Valine, Leucine, and Isoleucine Metabolism	1	-1000	1000	0	0	4.2.1.33	Part of IPPMI (3-isopropylmalate dehydrogenase) enzyme added EC -NCD
IPPS	2-isopropylmalate synthase	0.280371	0.278721	0.277072	0.275423	0.273774	0.272124	0.270475	0.268826	0.267177	0.265527	0.263878	0.262229	0.26058	0.258931	0.257281	0.255632	0.253983	0.252334	3mob[c] + accoa[c] + h2o[c] -> 3c3hmp[c] + coa[c] + h[c]	(YOR108W) or (YNL104C)	YNL104C YOR108W		Valine, Leucine, and Isoleucine Metabolism	0	0	1000	0	0	4.1.3.12	LOCUS:YOR108W#
IPPSm	2-isopropylmalate synthase, mitochondrial	0	0	0	0	0	0	0	0	0	0	0	0	0	0	0	0	0	0	3mob[m] + accoa[m] + h2o[m] -> 3c3hmp[m] + coa[m] + h[m]	(YNL104C)	YNL104C		Valine, Leucine, and Isoleucine Metabolism	0	0	1000	0	0	4.1.3.12	NCD
KARA1im	acetohydroxy acid isomeroreductase, mitochondrial	0.530661	0.527539	0.524418	0.521296	0.518175	0.515053	0.511932	0.50881	0.505689	0.502567	0.499446	0.496324	0.493203	0.490081	0.486959	0.483838	0.480716	0.477595	alac-S[m] + h[m] + nadph[m] -> 23dhmb[m] + nadp[m]	(YLR355C)	YLR355C		Valine, Leucine, and Isoleucine Metabolism	0	0	1000	0	0	1.1.1.86	NCD
KARA2im	ketol-acid reductoisomerase (2-Aceto-2-hydroxybutanoate), mitochondrial	0.182279	0.181207	0.180134	0.179062	0.17799	0.176918	0.175845	0.174773	0.173701	0.172629	0.171556	0.170484	0.169412	0.16834	0.167268	0.166195	0.165123	0.164051	2ahbut[m] + h[m] + nadph[m] -> 23dhmp[m] + nadp[m]	(YLR355C)	YLR355C		Valine, Leucine, and Isoleucine Metabolism	0	0	1000	0	0	1.1.1.86	NCD
LEUTA	leucine transaminase	-0.280371	-0.278721	-0.277072	-0.275423	-0.273774	-0.272124	-0.270475	-0.268826	-0.267177	-0.265527	-0.263878	-0.262229	-0.26058	-0.258931	-0.257281	-0.255632	-0.253983	-0.252334	akg[c] + leu-L[c] <=> 4mop[c] + glu-L[c]	(YJR148W)	YJR148W		Valine, Leucine, and Isoleucine Metabolism	1	-1000	1000	0	0	2.6.1.6	_2.6.1.42
LEUTAm	leucine transaminase, mitochondrial	0	0	0	0	0	0	0	0	0	0	0	0	0	0	0	0	0	0	akg[m] + leu-L[m] <=> 4mop[m] + glu-L[m]	(YHR208W)	YHR208W		Valine, Leucine, and Isoleucine Metabolism	1	-1000	1000	0	0	2.6.1.6	NCD
LEUTRS	Leucyl-tRNA synthetase	0	0	0	0	0	0	0	0	0	0	0	0	0	0	0	0	0	0	atp[c] + leu-L[c] + trnaleu[c] -> amp[c] + leutrna[c] + ppi[c]	(YPL160W)	YPL160W		Valine, Leucine, and Isoleucine Metabolism	0	0	1000	0	0	6.1.1.4	LOCUS:YPL160W#ABBREVIATION:CDC60#ECNUMBERS:6.1.1.4#
LEUTRSm	leucyl-tRNA synthetase, mitochondrial	0	0	0	0	0	0	0	0	0	0	0	0	0	0	0	0	0	0	atp[m] + leu-L[m] + trnaleu[m] -> amp[m] + leutrna[m] + ppi[m]	(YLR382C)	YLR382C		Valine, Leucine, and Isoleucine Metabolism	0	0	1000	0	0	6.1.1.4	NCD
OMCDC	2-Oxo-4-methyl-3-carboxypentanoate decarboxylation	0.280371	0.278721	0.277072	0.275423	0.273774	0.272124	0.270475	0.268826	0.267177	0.265527	0.263878	0.262229	0.26058	0.258931	0.257281	0.255632	0.253983	0.252334	3c4mop[c] + h[c] -> 4mop[c] + co2[c]	(YJR148W)	YJR148W		Valine, Leucine, and Isoleucine Metabolism	0	0	1000	0	0		Continuation of EC 1.1.1.85 reaction
OMCDCm	2-oxo-4-methyl-3-carboxypentanoate decarboxylation	0	0	0	0	0	0	0	0	0	0	0	0	0	0	0	0	0	0	3c4mop[m] + h[m] -> 4mop[m] + co2[m]	(YHR208W)	YHR208W		Valine, Leucine, and Isoleucine Metabolism	0	0	1000	0	0		used in conjunction with LEUTAm NCD
VALTA	valine transaminase	-0.25029	-0.248818	-0.247346	-0.245873	-0.244401	-0.242929	-0.241457	-0.239984	-0.238512	-0.23704	-0.235567	-0.234095	-0.232623	-0.231151	-0.229678	-0.228206	-0.226734	-0.225261	akg[c] + val-L[c] <=> 3mob[c] + glu-L[c]	(YJR148W)	YJR148W		Valine, Leucine, and Isoleucine Metabolism	1	-1000	1000	0	0	2.6.1.42	LOCUS:YJR148W#ABBREVIATION:BAT2#ECNUMBERS:2.6.1.42#
VALTRS	Valyl-tRNA synthetase	0	0	0	0	0	0	0	0	0	0	0	0	0	0	0	0	0	0	atp[c] + trnaval[c] + val-L[c] -> amp[c] + ppi[c] + valtrna[c]	(YGR094W)	YGR094W		Valine, Leucine, and Isoleucine Metabolism	0	0	1000	0	0	6.1.1.9	LOCUS:YGR094W#ABBREVIATION:VAS1#ECNUMBERS:6.1.1.9#
VALTRSm	valyl-tRNA synthetase, mitochondrial	0	0	0	0	0	0	0	0	0	0	0	0	0	0	0	0	0	0	atp[m] + trnaval[m] + val-L[m] -> amp[m] + ppi[m] + valtrna[m]	(YGR094W)	YGR094W		Valine, Leucine, and Isoleucine Metabolism	0	0	1000	0	0	6.1.1.9	NCD
XYLK	xylulokinase	0	0	0	0	0	0	0	0	0	0	0	0	0	0	0	0	0	0	atp[c] + xylu-D[c] -> adp[c] + h[c] + xu5p-D[c]	(YGR194C)	YGR194C		Xylose Metabolism	0	0	1000	0	0	2.7.1.17	LOCUS:YGR194C#ABBREVIATION:XKS1#
XYLR	xylose reductase	0	0	0	0	0	0	0	0	0	0	0	0	0	0	0	0	0	0	h[c] + nadph[c] + xyl-D[c] -> nadp[c] + xylt[c]	(YHR104W)	YHR104W		Xylose Metabolism	0	0	1000	0	0	1.1.1.21	NCD
XYLTD_D	xylitol dehydrogenase (D-xyulose-forming)	0	0	0	0	0	0	0	0	0	0	0	0	0	0	0	0	0	0	nad[c] + xylt[c] -> h[c] + nadh[c] + xylu-D[c]	(YLR070C)	YLR070C		Xylose Metabolism	0	0	1000	0	0	1.1.1.9	NCD
FUM	fumarase	0	0	0	0	0	0	0	0	0	0	0	0	0	0	0	0	0	0	fum[c] + h2o[c] <=> mal-L[c]	(YPL262W)	YPL262W		Oxidative Phosphorylation	1	0	0	0	0	4.2.1.2	LOCUS:YPL262W#ABBREVIATION:FUM1#ECNUMBERS:4.2.1.2#
FUMm	fumarase, mitochondrial	0	0	0	0	0	0	0	0	0	0	0	0	0	0	0	0	0	0	fum[m] + h2o[m] <=> mal-L[m]	(YPL262W)	YPL262W		Oxidative Phosphorylation	1	0	0	0	0	4.2.1.2	IF
PYRDC	pyruvate decarboxylase	2.39031	2.4786	2.56689	2.65519	2.74348	2.83177	2.92006	3.00836	3.09665	3.18494	3.27323	1.03839	1.03186	1.02533	1.0188	1.01226	1.00573	0.999203	h[c] + pyr[c] -> acald[c] + co2[c]	(YLR134W) or (YGR087C) or (YLR044C)	YGR087C YLR044C YLR134W		Pyruvate Metabolism	0	0	1000	0	0	4.1.1.1	IF
EX_13BDglcn(e)	1,3-beta-D-Glucan exchange	0	0	0	0	0	0	0	0	0	0	0	0	0	0	0	0	0	0	13BDglcn[e] <=>					1	0	1000	0			none
EX_4abut(e)	4-Aminobutanoate exchange	0	0	0	0	0	0	0	0	0	0	0	0	0	0	0	0	0	0	4abut[e] <=>					1	0	1000	0			none
EX_5aop(e)	5-Amino-4-oxopentanoate exchange	0	0	0	0	0	0	0	0	0	0	0	0	0	0	0	0	0	0	5aop[e] <=>					1	0	1000	0			none
EX_8aonn(e)	8-Amino-7-oxononanoate exchange	0	0	0	0	0	0	0	0	0	0	0	0	0	0	0	0	0	0	8aonn[e] <=>					1	0	1000	0			none
EX_abt(e)	L-Arabinitol exchange	0	0	0	0	0	0	0	0	0	0	0	0	0	0	0	0	0	0	abt[e] <=>					1	0	1000	0			none
EX_ac(e)	Acetate exchange	0	0	0	0	0	0	0	0	0	0	0	0	0	0	0	0	0	0	ac[e] <=>					1	0	1000	0			none
EX_acald(e)	Acetaldehyde exchange	0	0	0	0	0	0	0	0	0	0	0	0	0	0	0	0	0	0	acald[e] <=>					1	0	1000	0			none
EX_ade(e)	Adenine exchange	0	0	0	0	0	0	0	0	0	0	0	0	0	0	0	0	0	0	ade[e] <=>					1	0	1000	0			none
EX_adn(e)	Adenosine exchange	0	0	0	0	0	0	0	0	0	0	0	0	0	0	0	0	0	0	adn[e] <=>					1	0	1000	0			none
EX_akg(e)	2-Oxoglutarate exchange	0	0	0	0	0	0	0	0	0	0	0	0	0	0	0	0	0	0	akg[e] <=>					1	0	1000	0			none
EX_ala_L(e)	L-Alanine exchange	0	0	0	0	0	0	0	0	0	0	0	0	0	0	0	0	0	0	ala-L[e] <=>					1	0	1000	0			none
EX_alltn(e)	Allantoin exchange	0	0	0	0	0	0	0	0	0	0	0	0	0	0	0	0	0	0	alltn[e] <=>					1	0	1000	0			none
EX_alltt(e)	Allantoate exchange	0	0	0	0	0	0	0	0	0	0	0	0	0	0	0	0	0	0	alltt[e] <=>					1	0	1000	0			none
EX_amet(e)	S-Adenosyl-L-methionine exchange	0	0	0	0	0	0	0	0	0	0	0	0	0	0	0	0	0	0	amet[e] <=>					1	0	1000	0			none
EX_arab_D(e)	D-Arabinose exchange	0	0	0	0	0	0	0	0	0	0	0	0	0	0	0	0	0	0	arab-D[e] <=>					1	0	1000	0			none
EX_arab_L(e)	L-Arabinose exchange	0	0	0	0	0	0	0	0	0	0	0	0	0	0	0	0	0	0	arab-L[e] <=>					1	0	1000	0			none
EX_arg_L(e)	L-Arginine exchange	0	0	0	0	0	0	0	0	0	0	0	0	0	0	0	0	0	0	arg-L[e] <=>					1	0	1000	0			none
EX_asn_L(e)	L-Asparagine exchange	0	0	0	0	0	0	0	0	0	0	0	0	0	0	0	0	0	0	asn-L[e] <=>					1	0	1000	0			none
EX_asp_L(e)	L-Aspartate exchange	0	0	0	0	0	0	0	0	0	0	0	0	0	0	0	0	0	0	asp-L[e] <=>					1	0	1000	0			none
EX_btn(e)	Biotin exchange	0	0	0	0	0	0	0	0	0	0	0	0	0	0	0	0	0	0	btn[e] <=>					1	0	1000	0			none
EX_chol(e)	Choline exchange	0	0	0	0	0	0	0	0	0	0	0	0	0	0	0	0	0	0	chol[e] <=>					1	0	1000	0			none
EX_cit(e)	Citrate exchange	0	0	0	0	0	0	0	0	0	0	0	0	0	0	0	0	0	0	cit[e] <=>					1	0	1000	0			none
EX_co2(e)	CO2 exchange	24.4176	24.2175	24.0174	23.8173	23.6172	23.4171	23.217	23.0169	22.8168	22.6167	22.4166	22.2165	22.0164	21.8163	21.6162	21.4161	21.216	21.0159	co2[e] <=>					1	0	1000	0			none
EX_crn(e)	L-Carnitine exchange	2.22045e-16	2.22045e-16	0	2.22045e-16	0	2.22045e-16	2.22045e-16	2.22045e-16	0	0	4.44089e-16	0	0	0	0	0	0	0	crn[e] <=>					1	0	1000	0			none
EX_csn(e)	Cytosine exchange	0	0	0	0	0	0	0	0	0	0	0	0	0	0	0	0	0	0	csn[e] <=>					1	0	1000	0			none
EX_cys_L(e)	L-Cysteine exchange	0	0	0	0	0	0	0	0	0	0	0	0	0	0	0	0	0	0	cys-L[e] <=>					1	0	1000	0			none
EX_cytd(e)	Cytidine exchange	0	0	0	0	0	0	0	0	0	0	0	0	0	0	0	0	0	0	cytd[e] <=>					1	0	1000	0			none
EX_dad_2(e)	Deoxyadenosine exchange	0	0	0	0	0	0	0	0	0	0	0	0	0	0	0	0	0	0	dad-2[e] <=>					1	0	1000	0			none
EX_dann(e)	7,8-Diaminononanoate exchange	0	0	0	0	0	0	0	0	0	0	0	0	0	0	0	0	0	0	dann[e] <=>					1	0	1000	0			none
EX_dcyt(e)	Deoxycytidine exchange	0	0	0	0	0	0	0	0	0	0	0	0	0	0	0	0	0	0	dcyt[e] <=>					1	0	1000	0			none
EX_dgsn(e)	Deoxyguanosine exchange	0	0	0	0	0	0	0	0	0	0	0	0	0	0	0	0	0	0	dgsn[e] <=>					1	0	1000	0			none
EX_din(e)	Deoxyinosine exchange	0	0	0	0	0	0	0	0	0	0	0	0	0	0	0	0	0	0	din[e] <=>					1	0	1000	0			none
EX_dttp(e)	dTTP exchange	0	0	0	0	0	0	0	0	0	0	0	0	0	0	0	0	0	0	dttp[e] <=>					1	0	1000	0			none
EX_duri(e)	Deoxyuridine exchange	0	0	0	0	0	0	0	0	0	0	0	0	0	0	0	0	0	0	duri[e] <=>					1	0	1000	0			none
EX_ergst(e)	Ergosterol exchange	0	0	0	0	0	0	0	0	0	0	0	0	0	0	0	0	0	0	ergst[e] <=>					1	0	1000	0			none
EX_etoh(e)	Ethanol exchange	0	0	0	0	0	0	0	0	0	0	0	0	0	0	0	0	0	0	etoh[e] <=>					1	0	1000	0			none
EX_fmn(e)	FMN exchange	0	0	0	0	0	0	0	0	0	0	0	0	0	0	0	0	0	0	fmn[e] <=>					1	0	1000	0			none
EX_for(e)	Formate exchange	0	0	0	0	0	0	0	0	0	0	0	0	0	0	0	0	0	0	for[e] <=>					1	0	1000	0			none
EX_fru(e)	D-Fructose exchange	0	0	0	0	0	0	0	0	0	0	0	0	0	0	0	0	0	0	fru[e] <=>					1	0	1000	0			none
EX_fum(e)	Fumarate exchange	0.4	0.5	0.6	0.7	0.8	0.9	1	1.1	1.2	1.3	1.4	1.5	1.6	1.7	1.8	1.9	2	2.1	fum[e] <=>					1	0.4	0.4	0			none
EX_gal(e)	D-Galactose exchange	0	0	0	0	0	0	0	0	0	0	0	0	0	0	0	0	0	0	gal[e] <=>					1	0	1000	0			none
EX_gam6p(e)	D-Glucosamine 6-phosphate exchange	0	0	0	0	0	0	0	0	0	0	0	0	0	0	0	0	0	0	gam6p[e] <=>					1	0	1000	0			none
EX_gcald(e)	Glycolaldehyde exchange	0	0	0	0	0	0	0	0	0	0	-1.46369e-13	0	0	0	0	0	0	0	gcald[e] <=>					1	0	1000	0			none
EX_glc(e)	D-Glucose exchange	-10	-10	-10	-10	-10	-10	-10	-10	-10	-10	-10	-10	-10	-10	-10	-10	-10	-10	glc-D[e] <=>					1	-10	1000	0			none
EX_gln_L(e)	L-Glutamine exchange	0	0	0	0	0	0	0	0	0	0	0	0	0	0	0	0	0	0	gln-L[e] <=>					1	0	1000	0			none
EX_glu_L(e)	L-Glutamate exchange	0	0	0	0	0	0	0	0	0	0	0	0	0	0	0	0	0	0	glu-L[e] <=>					1	0	1000	0			none
EX_gly(e)	Glycine exchange	0	0	0	0	0	0	0	0	0	0	0	0	0	0	0	0	0	0	gly[e] <=>					1	0	1000	0			none
EX_glyc(e)	Glycerol exchange	0	0	0	0	0	0	0	0	0	0	0	0	0	0	0	0	0	0	glyc[e] <=>					1	0	1000	0			none
EX_gsn(e)	Guanosine exchange	0	0	0	0	0	0	0	0	0	0	0	0	0	0	0	0	0	0	gsn[e] <=>					1	0	1000	0			none
EX_gthox(e)	Oxidized glutathione exchange	0	0	0	0	0	0	0	0	0	0	0	0	0	0	0	0	0	0	gthox[e] <=>					1	0	1000	0			none
EX_gua(e)	Guanine exchange	0	0	0	0	0	0	0	0	0	0	0	0	0	0	0	0	0	0	gua[e] <=>					1	0	1000	0			none
EX_h2o(e)	H2O exchange	36.4923	36.4259	36.3594	36.293	36.2266	36.1602	36.0937	36.0273	35.9609	35.8945	35.828	35.7616	35.6952	35.6288	35.5623	35.4959	35.4295	35.3631	h2o[e] <=>					1	-1000	1000	0			none
EX_h(e)	H+ exchange	5.5698	5.74174	5.91368	6.08563	6.25757	6.42951	6.60145	6.7734	6.94534	7.11728	7.28922	7.46117	7.63311	7.80505	7.97699	8.14894	8.32088	8.49282	h[e] <=>					1	0	1000	0			none
EX_hdca(e)	Hexadecanoate (n-C16:0) exchange	0	0	0	0	0	0	0	0	0	0	0	0	0	0	0	0	0	0	hdca[e] <=>					1	0	1000	0			none
EX_hdcea(e)	hexadecenoate (n-C16:1) exchange	0	0	0	0	0	0	0	0	0	0	0	0	0	0	0	0	0	0	hdcea[e] <=>					1	0	1000	0			none
EX_his_L(e)	L-Histidine exchange	0	0	0	0	0	0	0	0	0	0	0	0	0	0	0	0	0	0	his-L[e] <=>					1	0	1000	0			none
EX_hxan(e)	Hypoxanthine exchange	0	0	0	0	0	0	0	0	0	0	0	0	0	0	0	0	0	0	hxan[e] <=>					1	0	1000	0			none
EX_ile_L(e)	L-Isoleucine exchange	0	0	0	0	0	0	0	0	0	0	0	0	0	0	0	0	0	0	ile-L[e] <=>					1	0	1000	0			none
EX_inost(e)	myo-Inositol exchange	0	0	0	0	0	0	0	0	0	0	0	0	0	0	0	0	0	0	inost[e] <=>					1	0	1000	0			none
EX_ins(e)	Inosine exchange	0	0	0	0	0	0	0	0	0	0	0	0	0	0	0	0	0	0	ins[e] <=>					1	0	1000	0			none
EX_k(e)	K+ exchange	0	0	0	0	0	0	0	0	0	0	0	0	0	0	0	0	0	0	k[e] <=>					1	0	1000	0			none
EX_lac_L(e)	L-Lactate exchange	0	0	0	0	0	0	0	0	0	0	0	0	0	0	0	0	0	0	lac-L[e] <=>					1	0	1000	0			none
EX_leu_L(e)	L-Leucine exchange	0	0	0	0	0	0	0	0	0	0	0	0	0	0	0	0	0	0	leu-L[e] <=>					1	0	1000	0			none
EX_lys_L(e)	L-Lysine exchange	0	0	0	0	0	0	0	0	0	0	0	0	0	0	0	0	0	0	lys-L[e] <=>					1	0	1000	0			none
EX_mal_L(e)	L-Malate exchange	0	0	0	0	0	0	0	0	0	0	0	0	0	0	0	0	0	0	mal-L[e] <=>					1	0	1000	0			none
EX_malt(e)	Maltose exchange	0	0	0	0	0	0	0	0	0	0	0	0	0	0	0	0	0	0	malt[e] <=>					1	0	1000	0			none
EX_man(e)	D-Mannose exchange	0	0	0	0	0	0	0	0	0	0	0	0	0	0	0	0	0	0	man[e] <=>					1	0	1000	0			none
EX_melib(e)	Melibiose exchange	0	0	0	0	0	0	0	0	0	0	0	0	0	0	0	0	0	0	melib[e] <=>					1	0	1000	0			none
EX_met_L(e)	L-Methionine exchange	0	0	0	0	0	0	0	0	0	0	0	0	0	0	0	0	0	0	met-L[e] <=>					1	0	1000	0			none
EX_mmet(e)	S-Methyl-L-methionine exchange	0	0	0	0	0	0	0	0	0	0	0	0	0	0	0	0	0	0	mmet[e] <=>					1	0	1000	0			none
EX_na1(e)	Sodium exchange	0	0	0	0	0	0	0	0	0	0	0	0	0	0	0	0	0	0	na1[e] <=>					1	0	1000	0			none
EX_nh4(e)	Ammonia exchange	-5.29006	-5.25894	-5.22782	-5.1967	-5.16558	-5.13447	-5.10335	-5.07223	-5.04111	-5.00999	-4.97888	-4.94776	-4.91664	-4.88552	-4.8544	-4.82329	-4.79217	-4.76105	nh4[e] <=>					1	-1000	1000	0			none
EX_nmn(e)	NMN exchange	0	0	0	0	0	0	0	0	0	0	0	0	0	0	0	0	0	0	nmn[e] <=>					1	0	1000	0			none
EX_o2(e)	O2 exchange	-24.1386	-24.0425	-23.9464	-23.8503	-23.7542	-23.6581	-23.562	-23.4659	-23.3698	-23.2736	-23.1775	-23.0814	-22.9853	-22.8892	-22.7931	-22.697	-22.6009	-22.5048	o2[e] <=>					1	-1000	1000	0			none
EX_ocdca(e)	octadecanoate (n-C18:0) exchange	0	0	0	0	0	0	0	0	0	0	0	0	0	0	0	0	0	0	ocdca[e] <=>					1	0	1000	0			none
EX_ocdcea(e)	octadecenoate (n-C18:1) exchange	0	0	0	0	0	0	0	0	0	0	0	0	0	0	0	0	0	0	ocdcea[e] <=>					1	0	1000	0			none
EX_ocdcya(e)	octadecynoate (n-C18:2) exchange	0	0	0	0	0	0	0	0	0	0	0	0	0	0	0	0	0	0	ocdcya[e] <=>					1	0	1000	0			none
EX_orn(e)	Ornithine exchange	0	0	0	0	0	0	0	0	0	0	0	0	0	0	0	0	0	0	orn[e] <=>					1	0	1000	0			none
EX_pap(e)	Adenosine 3',5'-bisphosphate exchange	0	0	0	0	0	0	0	0	0	0	0	0	0	0	0	0	0	0	pap[e] <=>					1	0	1000	0			none
EX_pepd(e)	peptide exchange	0	0	0	0	0	0	0	0	0	0	0	0	0	0	0	0	0	0	pepd[e] <=>					1	0	1000	0			none
EX_phe_L(e)	L-Phenylalanine exchange	0	0	0	0	0	0	0	0	0	0	0	0	0	0	0	0	0	0	phe-L[e] <=>					1	0	1000	0			none
EX_pi(e)	Phosphate exchange	-0.187008	-0.185908	-0.184808	-0.183708	-0.182608	-0.181508	-0.180408	-0.179308	-0.178208	-0.177108	-0.176008	-0.174908	-0.173808	-0.172708	-0.171608	-0.170508	-0.169408	-0.168307	pi[e] <=>					1	-1000	1000	0			none
EX_pnto_R(e)	(R)-Pantothenate exchange	0	0	0	0	0	0	0	0	0	0	0	0	0	0	0	0	0	0	pnto-R[e] <=>					1	0	1000	0			none
EX_pro_L(e)	L-Proline exchange	0	0	0	0	0	0	0	0	0	0	0	0	0	0	0	0	0	0	pro-L[e] <=>					1	0	1000	0			none
EX_ptrc(e)	Putrescine exchange	0	0	0	0	0	0	0	0	0	0	0	0	0	0	0	0	0	0	ptrc[e] <=>					1	0	1000	0			none
EX_pyr(e)	Pyruvate exchange	0	0	0	0	0	0	0	0	0	0	0	0	0	0	0	0	0	0	pyr[e] <=>					1	0	1000	0			none
EX_rib_D(e)	D-Ribose exchange	0	0	0	0	0	0	0	0	0	0	0	0	0	0	0	0	0	0	rib-D[e] <=>					1	0	1000	0			none
EX_ribflv(e)	Riboflavin exchange	0	0	0	0	0	0	0	0	0	0	0	0	0	0	0	0	0	0	ribflv[e] <=>					1	0	1000	0			none
EX_sbt_D(e)	D-Sorbitol exchange	0	0	0	0	0	0	0	0	0	0	0	0	0	0	0	0	0	0	sbt-D[e] <=>					1	0	1000	0			none
EX_sbt_L(e)	L-Sorbitol exchange	0	0	0	0	0	0	0	0	0	0	0	0	0	0	0	0	0	0	sbt-L[e] <=>					1	0	1000	0			none
EX_ser_L(e)	L-Serine exchange	0	0	0	0	0	0	0	0	0	0	0	0	0	0	0	0	0	0	ser-L[e] <=>					1	0	1000	0			none
EX_so4(e)	Sulfate exchange	-0.0731196	-0.0726895	-0.0722594	-0.0718292	-0.0713991	-0.070969	-0.0705389	-0.0701088	-0.0696787	-0.0692486	-0.0688184	-0.0683883	-0.0679582	-0.0675281	-0.067098	-0.0666679	-0.0662378	-0.0658076	so4[e] <=>					1	-1000	1000	0			none
EX_spmd(e)	Spermidine exchange	0	0	0	0	0	0	0	0	0	0	0	0	0	0	0	0	0	0	spmd[e] <=>					1	0	1000	0			none
EX_sprm(e)	Spermine exchange	0	0	0	0	0	0	0	0	0	0	0	0	0	0	0	0	0	0	sprm[e] <=>					1	0	1000	0			none
EX_srb_L(e)	L-Sorbose exchange	0	0	0	0	0	0	0	0	0	0	0	0	0	0	0	0	0	0	srb-L[e] <=>					1	0	1000	0			none
EX_succ(e)	Succinate exchange	0	0	0	0	0	0	0	0	0	0	0	0	0	0	0	0	0	0	succ[e] <=>					1	0	1000	0			none
EX_sucr(e)	Sucrose exchange	0	0	0	0	0	0	0	0	0	0	0	0	0	0	0	0	0	0	sucr[e] <=>					1	0	1000	0			none
EX_thm(e)	Thiamin exchange	0	0	0	0	0	0	0	0	0	0	0	0	0	0	0	0	0	0	thm[e] <=>					1	0	1000	0			none
EX_thmmp(e)	Thiamin monophosphate exchange	0	0	0	0	0	0	0	0	0	0	0	0	0	0	0	0	0	0	thmmp[e] <=>					1	0	1000	0			none
EX_thmpp(e)	Thiamine diphosphate exchange	0	0	0	0	0	0	0	0	0	0	0	0	0	0	0	0	0	0	thmpp[e] <=>					1	0	1000	0			none
EX_thr_L(e)	L-Threonine exchange	0	0	0	0	0	0	0	0	0	0	0	0	0	0	0	0	0	0	thr-L[e] <=>					1	0	1000	0			none
EX_thym(e)	Thymine exchange	0	0	0	0	0	0	0	0	0	0	0	0	0	0	0	0	0	0	thym[e] <=>					1	0	1000	0			none
EX_thymd(e)	Thymidine exchange	0	0	0	0	0	0	0	0	0	0	0	0	0	0	0	0	0	0	thymd[e] <=>					1	0	1000	0			none
EX_tre(e)	Trehalose exchange	0	0	0	0	0	0	0	0	0	0	0	0	0	0	0	0	0	0	tre[e] <=>					1	0	1000	0			none
EX_trp_L(e)	L-Tryptophan exchange	0	0	0	0	0	0	0	0	0	0	0	0	0	0	0	0	0	0	trp-L[e] <=>					1	0	1000	0			none
EX_ttdca(e)	tetradecanoate (n-C14:0) exchange	0	0	0	0	0	0	0	0	0	0	0	0	0	0	0	0	0	0	ttdca[e] <=>					1	0	1000	0			none
EX_tyr_L(e)	L-Tyrosine exchange	0	0	0	0	0	0	0	0	0	0	0	0	0	0	0	0	0	0	tyr-L[e] <=>					1	0	1000	0			none
EX_ura(e)	Uracil exchange	0	0	0	0	0	0	0	0	0	0	0	0	0	0	0	0	0	0	ura[e] <=>					1	0	1000	0			none
EX_urea(e)	Urea exchange	0	0	0	0	0	0	0	0	0	0	0	0	0	0	0	0	0	0	urea[e] <=>					1	0	1000	0			none
EX_uri(e)	Uridine exchange	0	0	0	0	0	0	0	0	0	0	0	0	0	0	0	0	0	0	uri[e] <=>					1	0	1000	0			none
EX_val_L(e)	L-Valine exchange	0	0	0	0	0	0	0	0	0	0	0	0	0	0	0	0	0	0	val-L[e] <=>					1	0	1000	0			none
EX_xan(e)	Xanthine exchange	0	0	0	0	0	0	0	0	0	0	0	0	0	0	0	0	0	0	xan[e] <=>					1	0	1000	0			none
EX_xtsn(e)	Xanthosine exchange	0	0	0	0	0	0	0	0	0	0	0	0	0	0	0	0	0	0	xtsn[e] <=>					1	0	1000	0			none
EX_xyl_D(e)	D-Xylose exchange	0	0	0	0	0	0	0	0	0	0	0	0	0	0	0	0	0	0	xyl-D[e] <=>					1	0	1000	0			none
EX_xylt(e)	Xylitol exchange	0	0	0	0	0	0	0	0	0	0	0	0	0	0	0	0	0	0	xylt[e] <=>					1	0	1000	0			none
EX_zymst(e)	zymosterol exchange	0	0	0	0	0	0	0	0	0	0	0	0	0	0	0	0	0	0	zymst[e] <=>					1	0	1000	0			none
biomass_SC4_bal	biomass SC4 bal	0.94592	0.940355	0.934791	0.929227	0.923663	0.918099	0.912534	0.90697	0.901406	0.895842	0.890277	0.884713	0.879149	0.873585	0.86802	0.862456	0.856892	0.851328	1.1348 13BDglcn[c] + 0.4588 ala-L[c] + 0.046 amp[c] + 0.1607 arg-L[c] + 0.1017 asn-L[c] + 0.2975 asp-L[c] + 59.276 atp[c] + 0.0447 cmp[c] + 0.0066 cys-L[c] + 0.0036 damp[c] + 0.0024 dcmp[c] + 0.0024 dgmp[c] + 0.0036 dtmp[c] + 0.0007 ergst[c] + 0.1054 gln-L[c] + 0.3018 glu-L[c] + 0.2904 gly[c] + 0.5185 glycogen[c] + 0.046 gmp[c] + 59.276 h2o[c] + 0.0663 his-L[c] + 0.1927 ile-L[c] + 0.2964 leu-L[c]…					0	0	1000	1			none

## Sheet: increase
ENO	enolase	6.43494	6.60179	6.76865	6.9355	7.10235	7.2692	7.43606	7.60291	7.76976	7.93662	8.10347	8.27032	8.43718	8.60403	8.77088	8.93774	9.10459	9.27144	2pg[c] <=> h2o[c] + pep[c]	(YOR393W) or (YPL281C) or (YHR174W) or (YGR254W) or (YMR323W)	YGR254W YHR174W YMR323W YOR393W YPL281C		Glycolysis/Gluconeogenesis	1	-1000	1000	0	0	4.2.1.11	SMP
GAPD	glyceraldehyde-3-phosphate dehydrogenase	14.4363	14.469	14.5018	14.5345	14.5672	14.6	14.6327	14.6654	14.6981	14.7309	14.7636	14.7963	14.8291	14.8618	14.8945	14.9272	14.96	14.9927	g3p[c] + nad[c] + pi[c] <=> 13dpg[c] + h[c] + nadh[c]	(YJL052W) or (YGR192C) or (YJR009C)	YGR192C YJL052W YJR009C		Glycolysis/Gluconeogenesis	1	-1000	1000	0	0	1.2.1.12	SMP
PGK	phosphoglycerate kinase	-14.4363	-14.469	-14.5018	-14.5345	-14.5672	-14.6	-14.6327	-14.6654	-14.6981	-14.7309	-14.7636	-14.7963	-14.8291	-14.8618	-14.8945	-14.9272	-14.96	-14.9927	3pg[c] + atp[c] <=> 13dpg[c] + adp[c]	(YCR012W)	YCR012W		Glycolysis/Gluconeogenesis	1	-1000	1000	0	0	2.7.2.3	SMP
PGM	phosphoglycerate mutase	-6.43494	-6.60179	-6.76865	-6.9355	-7.10235	-7.2692	-7.43606	-7.60291	-7.76976	-7.93662	-8.10347	-8.27032	-8.43718	-8.60403	-8.77088	-8.93774	-9.10459	-9.27144	2pg[c] <=> 3pg[c]	(YKL152C) or (YOL056W) or (YDL021W)	YDL021W YKL152C YOL056W		Glycolysis/Gluconeogenesis	1	-1000	1000	0	0	5.4.2.1	SMP
PYK	pyruvate kinase	5.93493	6.10472	6.27451	6.44431	6.6141	6.7839	6.95369	7.12349	7.29328	7.46308	7.63287	7.80267	7.97246	8.14225	8.31205	8.48184	8.65164	8.82143	adp[c] + h[c] + pep[c] -> atp[c] + pyr[c]	(YAL038W) or (YOR347C)	YAL038W YOR347C		Glycolysis/Gluconeogenesis	0	0	1000	0	0	2.7.1.40	SMP
TPI	triose-phosphate isomerase	7.32374	7.33948	7.35523	7.37097	7.38671	7.40245	7.4182	7.43394	7.44968	7.46543	7.48117	7.49691	7.51265	7.5284	7.54414	7.55988	7.57562	7.59137	dhap[c] <=> g3p[c]	(YDR050C)	YDR050C		Glycolysis/Gluconeogenesis	1	-1000	1000	0	0	5.3.1.1	SMP
PC	pyruvate carboxylase	1.89389	1.9851	2.07632	2.16753	2.25874	2.34995	2.44117	2.53238	2.62359	2.7148	2.80602	2.89723	2.98844	3.07965	3.17086	3.26208	3.35329	3.4445	atp[c] + hco3[c] + pyr[c] -> adp[c] + h[c] + oaa[c] + pi[c]	(YGL062W) or (YBR218C)	YBR218C YGL062W		Anaplerotic reactions	0	0	1000	0	0	6.4.1.1	LOCUS:YBR218C#ABBREVIATION:PYC2#ECNUMBERS:6.4.1.1#
ACONTm	Aconitate hydratase	-998.991	-998.894	-998.798	-998.701	-998.605	-998.509	-998.412	-998.316	-998.219	-998.123	-998.026	-997.93	-997.834	-997.737	-997.641	-997.544	-997.448	-997.352	cit[m] <=> icit[m]	(YLR304C) or (YJL200C)	YJL200C YLR304C		Citric Acid Cycle	1	-1000	1000	0	0	4.2.1.3	IF
MALSp	malate synthase	0	5.80117e-33	2.20445e-31	2.61053e-32	5.77217e-31	1.85638e-31	8.12164e-32	2.29146e-31	1.34297e-30	1.59532e-32	8.31656e-29	2.13024e-29	1.16635e-29	9.24685e-30	7.77246e-30	1.01721e-29	1.30621e-29	1.11459e-29	accoa[x] + glx[x] + h2o[x] -> coa[x] + h[x] + mal-L[x]	(YIR031C) or (YNL117W)	YIR031C YNL117W		Anaplerotic reactions	0	0	1000	0	0	4.1.3.2	NCD
EX_fum(e)	Fumarate exchange	0.4	0.5	0.6	0.7	0.8	0.9	1	1.1	1.2	1.3	1.4	1.5	1.6	1.7	1.8	1.9	2	2.1	fum[e] <=>					1	0.4	0.4	0			none

## Sheet: decrease
ICDHym	Isocitrate dehydrogenase (NADP+)	0.963703	1.01812	1.0121	1.00607	1.00005	0.994025	0.988001	0.981977	0.975952	0.969928	0.963903	0.808982	0.803894	0.798806	0.793718	0.78863	0.783542	0.778454	icit[m] + nadp[m] -> akg[m] + co2[m] + nadph[m]	(YDL066W)	YDL066W		Citric Acid Cycle	0	0	1000	0	0	1.1.1.42	The reaction may be reversible. Strathern shows the reaction as irreversible. IF
EX_fum(e)	Fumarate exchange	0.4	0.5	0.6	0.7	0.8	0.9	1	1.1	1.2	1.3	1.4	1.5	1.6	1.7	1.8	1.9	2	2.1	fum[e] <=>					1	0.4	0.4	0			none
				d

## Sheet: irregular
ACONT	aconitase	1000	1000	1000	1000	1000	1000	1000	1000	1000	1000	1000	1000	1000	1000	1000	1000	1000	1000	cit[c] <=> icit[c]	(YLR304C)	YLR304C		Citric Acid Cycle	1	-1000	1000	0	0	4.2.1.3	SMP
AKGDam	oxoglutarate dehydrogenase (lipoamide)	0	0.147743	0.249827	0.351912	0.453996	0.55608	0.658165	0.760249	0.862333	0.964418	0.0568887	0	0	0	0	0	0	0	akg[m] + h[m] + lpam[m] <=> co2[m] + sdhlam[m]	(YIL125W) and (YFL018C) and (YDR148C)	YDR148C YFL018C YIL125W		Citric Acid Cycle	1	-1000	1000	0	0	1.2.4.2	Part of alpha-ketoglutarate dehydrogenase reaction: Needs two additional reactions: AKGDbm and PDHcm IF
AKGDbm	oxoglutarate dehydrogenase (dihydrolipoamide S-succinyltransferase)	0	0.147743	0.249827	0.351912	0.453996	0.55608	0.658165	0.760249	0.862333	0.964418	0.0568887	0	0	0	0	0	0	0	coa[m] + sdhlam[m] -> dhlam[m] + succoa[m]	(YIL125W) and (YFL018C) and (YDR148C)	YDR148C YFL018C YIL125W		Citric Acid Cycle	0	0	1000	0	0	2.3.1.61	Part of alpha-ketoglutarate dehydrogenase reaction: Needs two additional reactions: AKGDam and PDHcm IF
ICDHxm	Isocitrate dehydrogenase (NAD+)	0	0.0876541	0.190094	0.292534	0.394974	0.497414	0.599854	0.702294	0.804734	0.907173	0	0.0923641	0.0917831	0.0912022	0.0906213	0.0900404	0.0894595	0.0888786	icit[m] + nad[m] -> akg[m] + co2[m] + nadh[m]	(YOR136W and YNL037C)	YNL037C YOR136W		Citric Acid Cycle	0	0	1000	0	0	1.1.1.41	The reaction may be reversible. Strathern shows the reactions as irreversible. IF
ICDHy	isocitrate dehydrogenase (NADP)	0	0	0	0	0	0	0	0	0	0	0	0	0	0	0	0	0	0	icit[c] + nadp[c] -> akg[c] + co2[c] + nadph[c]	(YLR174W)	YLR174W		Citric Acid Cycle	0	0	1000	0	0	1.1.1.42	Two reactions (ICDH1 and ICDH2) for isocitrate dehydrogenase
ITCOALm	Itaconate--CoA ligase (ADP-forming), mitochondrial	0	0	0	0	0	0	0	0	0	0	0	0	0	0	0	0	0	0	atp[m] + coa[m] + itacon[m] <=> adp[m] + itaccoa[m] + pi[m]	(YOR142W and YGR244C)	YGR244C YOR142W		Citric Acid Cycle	1	-1000	1000	0	0	6.2.1.5	NCD
SUCD2_u6m	succinate dehydrogenase (ubiquinone-6), mitochondrial	1000	1000	1000	1000	1000	1000	1000	1000	1000	1000	1000	1000	1000	1000	1000	1000	1000	1000	q6[m] + succ[m] <=> fum[m] + q6h2[m]	(YKL141W and YDR178W and YLL041C and YJL045W) or (YKL141W and YDR178W and YLL041C and YKL148C) or (YDR178W and YLL041C and YMR118C and YKL148C) or (YLR164W and YKL141W and YLL041C and YKL148C)	YDR178W YJL045W YKL141W YKL148C YLL041C YLR164W YMR118C		Citric Acid Cycle	1	-1000	1000	0	0	1.3.5.1	NCD
SUCOASm	Succinate--CoA ligase (ADP-forming)	0	-0.147743	-0.249827	-0.351912	-0.453996	-0.55608	-0.658165	-0.760249	-0.862333	-0.964418	-0.0568887	0	0	0	0	0	0	0	atp[m] + coa[m] + succ[m] <=> adp[m] + pi[m] + succoa[m]	(YOR142W and YGR244C)	YGR244C YOR142W		Citric Acid Cycle	1	-1000	1000	0	0	6.2.1.5	MIPS: cofactor ATP IF changed EC from 6.2.1.4 to 6.2.1.5 - NCD
DPGM	Diphosphoglyceromutase	0	0	0	0	0	0	0	0	0	0	0	0	0	0	0	0	0	0	13dpg[c] <=> 23dpg[c] + h[c]	(YKL152C)	YKL152C		Glycolysis/Gluconeogenesis	1	-1000	1000	0	0		LOCUS:YKL152C#ABBREVIATION:GPM1#ECNUMBERS:5.4.2.1#
FBA	fructose-bisphosphate aldolase	7.34711	7.36271	7.37832	7.39392	7.40953	7.42513	7.44074	7.45634	7.47195	7.48755	7.50316	0	0	0	0	0	0	0	fdp[c] <=> dhap[c] + g3p[c]	(YKL060C)	YKL060C		Glycolysis/Gluconeogenesis	1	-1000	1000	0	0	4.1.2.13	LOCUS:YKL060C#ABBREVIATION:FBA1#ECNUMBERS:4.1.2.13#
FBA2	D-Fructose 1-phosphate D-glyceraldehyde-3-phosphate-lyase	0	0	0	0	0	0	0	0	0	0	0	0	0	0	0	0	0	0	f1p[c] <=> dhap[c] + glyald[c]	(YKL060C)	YKL060C		Glycolysis/Gluconeogenesis	1	-1000	1000	0	0	4.1.2.13	NCD
FBA3	Sedoheptulose 1,7-bisphosphate D-glyceraldehyde-3-phosphate-lyase	0	0	0	0	0	0	0	0	0	0	0	7.51876	7.53437	7.54997	7.56558	7.58118	7.59679	7.61239	s17bp[c] <=> dhap[c] + e4p[c]	(YKL060C)	YKL060C		Glycolysis/Gluconeogenesis	1	-1000	1000	0	0	4.1.2.13	NCD
G6PI	Glucose-6-phosphate isomerase	-10	-10	-10	-10	-10	-10	-10	-10	-10	-10	-10	-10	-10	-10	-10	-10	-10	-9.90811	g6p[c] <=> g6p-B[c]	(YBR196C)	YBR196C		Glycolysis/Gluconeogenesis	1	-1000	1000	0	0	5.3.1.9	NCD
G6PI2	Glucose-6-phosphate isomerase	0	0	0	0	0	0	0	0	0	0	0	0	0	0	0	0	0	0	g6p-B[c] <=> f6p-B[c]	(YBR196C)	YBR196C		Glycolysis/Gluconeogenesis	1	-1000	1000	0	0	5.3.1.9	NCD
GLUK	Glucokinase	10	10	10	10	10	10	10	10	10	10	10	10	10	10	10	10	10	9.90811	atp[c] + glc-D[c] -> adp[c] + g6p-B[c] + h[c]	(YCL040W)	YCL040W		Glycolysis/Gluconeogenesis	0	0	1000	0	0	2.7.1.2	NCD
HEX1	hexokinase (D-glucose:ATP)	0	0	0	0	0	0	0	0	0	0	0	0	0	0	0	0	0	0	atp[c] + glc-D[c] -> adp[c] + g6p[c] + h[c]	(YFR053C) or (YCL040W) or (YGL253W)	YCL040W YFR053C YGL253W		Glycolysis/Gluconeogenesis	0	0	1000	0	0	2.7.1.1	D-Glucose, D-mannose, D-fructose, sorbitol and D-glucosamine can act as acceptors; ITP and dATP can act as donors. The liver isoenzyme has sometimes been called glucokinase. Reaction also associated with EC 2.7.1.2
HEX4	hexokinase (D-mannose:ATP)	0	0	0	0	0	0	0	0	0	0	0	0	0	0	0	0	0	0	atp[c] + man[c] -> adp[c] + h[c] + man6p[c]	(YFR053C) or (YGL253W)	YFR053C YGL253W		Glycolysis/Gluconeogenesis	0	0	1000	0	0	2.7.1.7	D-Glucose, D-mannose, D-fructose, sorbitol and D-glucosamine can act as acceptors; ITP and dATP can act as donors. The liver isoenzyme has sometimes been called glucokinase. also active in ecoli PMID: 4557975
HEX7	hexokinase (D-fructose:ATP)	0	0	0	0	0	0	0	0	0	0	0	0	0	0	0	0	0	0.0918904	atp[c] + fru[c] -> adp[c] + f6p[c] + h[c]	(YGL253W) or (YFR053C)	YFR053C YGL253W		Glycolysis/Gluconeogenesis	0	0	1000	0	0	2.7.1.1	D-Glucose, D-mannose, D-fructose, sorbitol and D-glucosamine can act as acceptors; ITP and dATP can act as donors. The liver isoenzyme has sometimes been called glucokinase. Same as 2.7.1.4
PDHcm	pyruvate dehydrogenase (dihydrolipoamide dehydrogenase)	1000	1000	1000	1000	1000	1000	1000	1000	1000	1000	1000	1000	1000	1000	1000	1000	1000	1000	dhlam[m] + nad[m] -> h[m] + lpam[m] + nadh[m]	(YIL125W) and (YFL018C) and (YDR148C)	YDR148C YFL018C YIL125W		Glycolysis/Gluconeogenesis	0	0	1000	0	0	1.8.1.4	Part of PDH and AKGD Note that the net reaction of PDHam, PDHbm, and PDHcm: pyr + coa + nad -&gt; accoa + co2 + nadh (No proton generation) IF
PDHm	pyruvate dehydrogenase	0	0	0	0	0	0	0	0	0	0	0	2.32314	2.41796	2.51278	2.60761	2.70243	2.79725	2.89208	coa[m] + nad[m] + pyr[m] -> accoa[m] + co2[m] + nadh[m]	(YNL071W) and (YFL018C) and (YBR221C and YER178W)	YBR221C YER178W YFL018C YNL071W		Glycolysis/Gluconeogenesis	0	0	1000	0	0	1.2.4.1	Lumped reaction: EC 1.2.4.1., EC 2.3.1.12 and EC 1.8.1.4 IF
PFK	phosphofructokinase	7.34711	7.36271	7.37832	7.39392	7.40953	7.42513	7.44074	7.45634	7.47195	7.48755	7.50316	0	0	0	0	0	0	0	atp[c] + f6p[c] -> adp[c] + fdp[c] + h[c]	(YMR205C and YGR240C)	YGR240C YMR205C		Glycolysis/Gluconeogenesis	0	0	1000	0	0	2.7.1.11	SMP
PFK_2	Phosphofructokinase	0	0	0	0	0	0	0	0	0	0	0	0	0	0	0	0	0	0	atp[c] + tag6p-D[c] -> adp[c] + h[c] + tagdp-D[c]	(YMR205C and YGR240C)	YGR240C YMR205C		Glycolysis/Gluconeogenesis	0	0	1000	0	0	2.7.1.11	Also EC 2.7.1.144 JLR
PFK_3	phosphofructokinase (s7p)	0	0	0	0	0	0	0	0	0	0	0	7.51876	7.53437	7.54997	7.56558	7.58118	7.59679	7.61239	atp[c] + s7p[c] -> adp[c] + h[c] + s17bp[c]	(YMR205C and YGR240C)	YGR240C YMR205C		Glycolysis/Gluconeogenesis	0	0	1000	0	0	2.7.1.11	NCD
PGI	glucose-6-phosphate isomerase	8.38409	8.39359	8.4031	8.4126	8.42211	8.43161	8.44112	8.45062	8.46013	8.46963	8.47914	8.48864	8.49815	8.50766	8.51716	8.52667	8.53617	8.45379	g6p[c] <=> f6p[c]	(YBR196C)	YBR196C		Glycolysis/Gluconeogenesis	1	-1000	1000	0	0	5.3.1.9	LOCUS:YBR196C#ABBREVIATION:PGI1#ECNUMBERS:5.3.1.9#
FBP	fructose-bisphosphatase	0	0	0	0	0	0	0	0	0	0	0	0	0	0	0	0	0	0	fdp[c] + h2o[c] -> f6p[c] + pi[c]	(YLR377C)	YLR377C		Anaplerotic reactions	0	0	1000	0	0	3.1.3.11	SMP
ICL	Isocitrate lyase	0.0456585	0	0	0	0	0	0	0	0	0	1.00961	1.16859	1.27067	1.37276	1.47484	1.57692	1.67901	1.78109	icit[c] -> glx[c] + succ[c]	(YER065C)	YER065C		Anaplerotic reactions	0	0	1000	0	0	4.1.3.1	IF
MCITLm	methyisocitrate lyase, mitochondrial	0	0	0	0	0	0	0	0	0	0	0	0	0	0	0	0	0	0	2mcit[m] -> pyr[m] + succ[m]	(YPR006C)	YPR006C		Anaplerotic reactions	0	0	1000	0	0	4.1.3.30	This reaction also includes the spontaneous conversion of 2-methylcitrate to methylisocitrate NCD
MCITS	2-methylcitrate synthase	0	0	0	0	0	0	0	0	0	0	0	0	0	0	0	0	0	0	h2o[c] + oaa[c] + ppcoa[c] -> 2mcit[c] + coa[c] + h[c]				Anaplerotic reactions	0	0	1000	0	0	4.1.3.31	NCD new EC is 2.3.3.5 - NCD
ME1m	malic enzyme (NAD), mitochondrial	0	0	0	0	0	0	0	0	0	0	0	0	0	0	0	0	0	0	mal-L[m] + nad[m] -> co2[m] + nadh[m] + pyr[m]	(YKL029C)	YKL029C		Anaplerotic reactions	0	0	1000	0	0	1.1.1.38	NCD
ME2m	malic enzyme (NADP), mitochondrial	0	0	0	0	0	0	0	0	0	0	0	0	0	0	0	0	0	0	mal-L[m] + nadp[m] -> co2[m] + nadph[m] + pyr[m]	(YKL029C)	YKL029C		Anaplerotic reactions	0	0	1000	0	0	1.1.1.40	IF
PPCK	phosphoenolpyruvate carboxykinase	0	0	0	0	0	0	0	0	0	0	0	0	0	0	0	0	0	0	atp[c] + oaa[c] -> adp[c] + co2[c] + pep[c]	(YKR097W)	YKR097W		Anaplerotic reactions	0	0	1000	0	0	4.1.1.49	LOCUS:YKR097W#ABBREVIATION:PCK1#ECNUMBERS:4.1.1.49#
EX_fum(e)	Fumarate exchange	0.4	0.5	0.6	0.7	0.8	0.9	1	1.1	1.2	1.3	1.4	1.5	1.6	1.7	1.8	1.9	2	2.1	fum[e] <=>					1	0.4	0.4	0			none
